# Supplementary material for: SNRNP70 regulates the splicing of CD55 to promote osteosarcoma progression
Source: JCI Insight. 2024 Dec 20;9(24):e185269. doi: 10.1172/jci.insight.185269 (PMC11665567; doi:10.1172/jci.insight.185269)
Supplement: Supporting data values [file jciinsight-9-185269-s148.xlsx]

## Sheet: Figure1A
Dataset	Gene	Metastatic vs. primary
GSE14359	IST1	Up
GSE14359	N4BP2L2	Up
GSE14359	SPATA2	Up
GSE14359	NFATC3	Up
GSE14359	PXN	Up
GSE14359	PFKL	Up
GSE14359	VAMP2	Up
GSE14359	PPP4R1	Up
GSE14359	ALCAM	Up
GSE14359	PPP1R12B	Up
GSE14359	GAK	Up
GSE14359	CDC16	Up
GSE14359	PKIG	Up
GSE14359	C7	Up
GSE14359	BCL6	Up
GSE14359	NCK2	Up
GSE14359	SEMA3C	Up
GSE14359	SH3YL1	Up
GSE14359	MEIS1	Up
GSE14359	FRY	Up
GSE14359	FZD1	Up
GSE14359	PCGF3	Up
GSE14359	KIAA0753	Up
GSE14359	PER2	Up
GSE14359	BMP2	Up
GSE14359	EHD2	Up
GSE14359	BCHE	Up
GSE14359	MST1	Up
GSE14359	PIP5K1B	Up
GSE14359	PCDH17	Up
GSE14359	SCGB1A1	Up
GSE14359	TBX2	Up
GSE14359	ZNF430	Up
GSE14359	SMAD6	Up
GSE14359	CC2D1A	Up
GSE14359	VAMP4	Up
GSE14359	MUC1	Up
GSE14359	REV3L	Up
GSE14359	NR2F2	Up
GSE14359	LRP5	Up
GSE14359	PRKCI	Up
GSE14359	PKP3	Up
GSE14359	RORA	Up
GSE14359	THPO	Up
GSE14359	MTUS1	Up
GSE14359	TBC1D9	Up
GSE14359	PSKH1	Up
GSE14359	SIPA1L3	Up
GSE14359	ZNF266	Up
GSE14359	GORASP1	Up
GSE14359	TAOK1	Up
GSE14359	A2M	Up
GSE14359	MAP3K6	Up
GSE14359	GRAMD1C	Up
GSE14359	TMC5	Up
GSE14359	FBXL12	Up
GSE14359	ZNF83	Up
GSE14359	GPR153	Up
GSE14359	FTH1	Up
GSE14359	TACC1	Up
GSE14359	CD59	Up
GSE14359	DUSP1	Up
GSE14359	CDH1	Up
GSE14359	CLDN4	Up
GSE14359	JUNB	Up
GSE14359	ZFP36	Up
GSE14359	EGR1	Up
GSE14359	PPP1R15A	Up
GSE14359	EPHX1	Up
GSE14359	LTF	Up
GSE14359	TACSTD2	Up
GSE14359	NR4A1	Up
GSE14359	FOSB	Up
GSE14359	LPP	Up
GSE14359	SERPINA1	Up
GSE14359	CAV2	Up
GSE14359	AQP3	Up
GSE14359	HPGD	Up
GSE14359	SLC34A2	Up
GSE14359	MMP7	Up
GSE14359	ABCA3	Up
GSE14359	CXCL1	Up
GSE14359	CD44	Up
GSE14359	CCL21	Up
GSE14359	FOXA1	Up
GSE14359	EMP2	Up
GSE14359	VIPR1	Up
GSE14359	TMPRSS2	Up
GSE14359	MAFF	Up
GSE14359	EGR2	Up
GSE14359	PGC	Up
GSE14359	BCL2A1	Up
GSE14359	TYRP1	Up
GSE14359	MARCO	Up
GSE14359	SFTPC	Up
GSE14359	CA4	Up
GSE14359	ETV1	Up
GSE14359	AQP1	Up
GSE14359	CXCL3	Up
GSE14359	CITED2	Up
GSE14359	ARHGEF16	Up
GSE14359	ABCC3	Up
GSE14359	DMBT1	Up
GSE14359	FOS	Up
GSE14359	CXCL2	Up
GSE14359	CD69	Up
GSE14359	SFTPB	Up
GSE14359	GATA6	Up
GSE14359	CYP4B1	Up
GSE14359	RGN	Up
GSE14359	G0S2	Up
GSE14359	CLDN18	Up
GSE14359	PERP	Up
GSE14359	C3	Up
GSE14359	EVL	Up
GSE14359	RNF38	Up
GSE14359	SIGIRR	Up
GSE14359	TREM1	Up
GSE14359	NINJ2	Up
GSE14359	F11R	Up
GSE14359	WARS1	Up
GSE14359	TGM2	Up
GSE14359	EFEMP1	Up
GSE14359	ERCC5	Up
GSE14359	ICAM1	Up
GSE14359	TNFSF10	Up
GSE14359	WBP4	Up
GSE14359	MPZL2	Up
GSE14359	PCCA	Up
GSE14359	VWA5A	Up
GSE14359	ARHGAP44	Up
GSE14359	SLC44A4	Up
GSE14359	ANK3	Up
GSE14359	TIAM1	Up
GSE14359	CEACAM1	Up
GSE14359	UPF3A	Up
GSE14359	METTL7A	Up
GSE14359	HLA-C	Up
GSE14359	DEPP1	Up
GSE14359	IL33	Up
GSE14359	IDO1	Up
GSE14359	MARCHF2	Up
GSE14359	MYH10	Up
GSE14359	CCDC69	Up
GSE14359	ATP11A	Up
GSE14359	HOXA5	Up
GSE14359	TSC22D1	Up
GSE14359	AFTPH	Up
GSE14359	FLRT3	Up
GSE14359	EGFL6	Up
GSE14359	CLEC1A	Up
GSE14359	DHRS9	Up
GSE14359	ELMO2	Up
GSE14359	S100A10	Up
GSE14359	ABLIM1	Up
GSE14359	ADD3	Up
GSE14359	SNRNP70	Up
GSE14359	JUN	Up
GSE14359	NFKBIA	Up
GSE14359	TJP2	Up
GSE14359	AK1	Up
GSE14359	DENND4B	Up
GSE14359	CTDSP2	Up
GSE14359	PHACTR2	Up
GSE14359	DST	Up
GSE14359	CCP110	Up
GSE14359	IL11RA	Up
GSE14359	SHROOM2	Up
GSE14359	ANG	Up
GSE14359	ZNF136	Up
GSE14359	CTRC	Up
GSE14359	CCL13	Up
GSE14359	AKAP13	Up
GSE14359	KLF6	Up
GSE14359	ASH2L	Up
GSE14359	LRIG1	Up
GSE14359	RHOB	Up
GSE14359	DDHD2	Up
GSE14359	CAMTA1	Up
GSE14359	TACR2	Up
GSE14359	NIBAN1	Up
GSE14359	RNF128	Up
GSE14359	CRTAC1	Up
GSE14359	RIPK4	Up
GSE14359	TMEM80	Up
GSE14359	GLUL	Up
GSE14359	STOM	Up
GSE14359	FBXO7	Up
GSE14359	ANXA4	Up
GSE14359	CTSC	Up
GSE14359	CAPG	Up
GSE14359	ZMYND11	Up
GSE14359	NEDD9	Up
GSE14359	LIMK2	Up
GSE14359	EP300	Up
GSE14359	PARP4	Up
GSE14359	CTNNAL1	Up
GSE14359	PRKCD	Up
GSE14359	CABIN1	Up
GSE14359	LMO7	Up
GSE14359	WFS1	Up
GSE14359	ADGRE5	Up
GSE14359	RABGAP1L	Up
GSE14359	PAPSS2	Up
GSE14359	CAV1	Up
GSE14359	PTK2B	Up
GSE14359	RASSF2	Up
GSE14359	ST3GAL5	Up
GSE14359	CDH3	Up
GSE14359	LAD1	Up
GSE14359	SLC35A1	Up
GSE14359	FSTL3	Up
GSE14359	FAM193A	Up
GSE14359	PNPLA6	Up
GSE14359	CEACAM6	Up
GSE14359	GAB2	Up
GSE14359	ARHGAP29	Up
GSE14359	KDM6A	Up
GSE14359	PIGR	Up
GSE14359	GCH1	Up
GSE14359	FAAH	Up
GSE14359	FLI1	Up
GSE14359	GRK5	Up
GSE14359	TLE2	Up
GSE14359	ABCG1	Up
GSE14359	DPYD	Up
GSE14359	RPS6KA2	Up
GSE14359	GAS8	Up
GSE14359	HPN	Up
GSE14359	DOCK4	Up
GSE14359	APOH	Up
GSE14359	ATP2B4	Up
GSE14359	ZNF821	Up
GSE14359	CPA3	Up
GSE14359	ZMYND10	Up
GSE14359	STAC	Up
GSE14359	IL7R	Up
GSE14359	PTPRB	Up
GSE14359	ZBTB16	Up
GSE14359	CD1C	Up
GSE14359	ADRB2	Up
GSE14359	FOXF2	Up
GSE14359	LDB2	Up
GSE14359	FLT3	Up
GSE14359	CCN4	Up
GSE14359	GUCY1A2	Up
GSE14359	PLAGL1	Up
GSE14359	PROS1	Up
GSE14359	RBPMS	Up
GSE14359	GATA2	Up
GSE14359	ADD1	Up
GSE14359	MAN1A1	Up
GSE14359	APLP2	Up
GSE14359	CAPN2	Up
GSE14359	TAPBP	Up
GSE14359	POR	Up
GSE14359	DDAH1	Up
GSE14359	GPC3	Up
GSE14359	SYNE1	Up
GSE14359	GPM6A	Up
GSE14359	RAB27A	Up
GSE14359	SOX13	Up
GSE14359	RASSF9	Up
GSE14359	DLC1	Up
GSE14359	ACVRL1	Up
GSE14359	MGLL	Up
GSE14359	ATP11B	Up
GSE14359	DOCK9	Up
GSE14359	ADGRF5	Up
GSE14359	JCAD	Up
GSE14359	ZC3H4	Up
GSE14359	CD3D	Up
GSE14359	MEGF6	Up
GSE14359	PAX1	Up
GSE14359	ZNF468	Up
GSE14359	ARHGEF10	Up
GSE14359	DAAM1	Up
GSE14359	PPP1R13B	Up
GSE14359	DSG2	Up
GSE14359	ARGLU1	Up
GSE14359	EPS8L2	Up
GSE14359	MRTFB	Up
GSE14359	CAMK2N1	Up
GSE14359	NAV2	Up
GSE14359	CDCP1	Up
GSE14359	C1orf115	Up
GSE14359	C14orf132	Up
GSE14359	TNS1	Up
GSE14359	DDX60	Up
GSE14359	CACFD1	Up
GSE14359	B3GNT2	Up
GSE14359	RAI2	Up
GSE14359	C3orf52	Up
GSE14359	WWC3	Up
GSE14359	TMEM74B	Up
GSE14359	NOD2	Up
GSE14359	KCNN2	Up
GSE14359	FHL5	Up
GSE14359	TSPAN32	Up
GSE14359	TBX4	Up
GSE14359	ANKRD36B	Up
GSE14359	LBH	Up
GSE14359	BACH2	Up
GSE14359	ABHD6	Up
GSE14359	BRD7	Up
GSE14359	CASKIN2	Up
GSE14359	FAM174B	Up
GSE14359	LRCH4	Up
GSE14827	IST1	Up
GSE14827	N4BP2L2	Up
GSE14827	SPATA2	Up
GSE14827	NFATC3	Up
GSE14827	IDI2	Up
GSE14827	TERT	Up
GSE14827	PNPT1	Up
GSE14827	ZBTB2	Up
GSE14827	NRG3	Up
GSE14827	ZNF674	Up
GSE14827	RADX	Up
GSE14827	PIH1D2	Up
GSE14827	CDYL2	Up
GSE14827	PARD6G-AS1	Up
GSE14827	LINC00299	Up
GSE14827	SMG5	Up
GSE14827	SPC24	Up
GSE14827	CNPY1	Up
GSE14827	AP1G1	Up
GSE14827	CHST10	Up
GSE14827	TBC1D8	Up
GSE14827	DHODH	Up
GSE14827	SNRNP200	Up
GSE21257	PXN	Up
GSE21257	PFKL	Up
GSE21257	VAMP2	Up
GSE21257	PPP4R1	Up
GSE21257	ALCAM	Up
GSE21257	PPP1R12B	Up
GSE21257	GAK	Up
GSE21257	CDC16	Up
GSE21257	PKIG	Up
GSE21257	C7	Up
GSE21257	BCL6	Up
GSE21257	NCK2	Up
GSE21257	SEMA3C	Up
GSE21257	SH3YL1	Up
GSE21257	MEIS1	Up
GSE21257	FRY	Up
GSE21257	FZD1	Up
GSE21257	PCGF3	Up
GSE21257	KIAA0753	Up
GSE21257	PER2	Up
GSE21257	BMP2	Up
GSE21257	EHD2	Up
GSE21257	BCHE	Up
GSE21257	MST1	Up
GSE21257	PIP5K1B	Up
GSE21257	PCDH17	Up
GSE21257	SCGB1A1	Up
GSE21257	TBX2	Up
GSE21257	ZNF430	Up
GSE21257	SMAD6	Up
GSE21257	CC2D1A	Up
GSE21257	VAMP4	Up
GSE21257	MUC1	Up
GSE21257	REV3L	Up
GSE21257	NR2F2	Up
GSE21257	LRP5	Up
GSE21257	PRKCI	Up
GSE21257	PKP3	Up
GSE21257	RORA	Up
GSE21257	THPO	Up
GSE21257	MTUS1	Up
GSE21257	TBC1D9	Up
GSE21257	PSKH1	Up
GSE21257	SIPA1L3	Up
GSE21257	ZNF266	Up
GSE21257	GORASP1	Up
GSE21257	TAOK1	Up
GSE21257	A2M	Up
GSE21257	MAP3K6	Up
GSE21257	GRAMD1C	Up
GSE21257	TMC5	Up
GSE21257	FBXL12	Up
GSE21257	ZNF83	Up
GSE21257	GPR153	Up
GSE21257	IDI2	Up
GSE21257	TERT	Up
GSE21257	PNPT1	Up
GSE21257	ZBTB2	Up
GSE21257	NRG3	Up
GSE21257	ADIPOR2	Up
GSE21257	CHD2	Up
GSE21257	NR4A2	Up
GSE21257	RBM7	Up
GSE21257	CORO2A	Up
GSE21257	MUC4	Up
GSE21257	PKD1L2	Up
GSE21257	ATP13A4	Up
GSE21257	CCT6B	Up
GSE21257	CNKSR1	Up
GSE21257	FERD3L	Up
GSE21257	FNDC3A	Up
GSE21257	FRK	Up
GSE21257	HYLS1	Up
GSE21257	MAP3K13	Up
GSE21257	NBEA	Up
GSE21257	NIPSNAP3B	Up
GSE21257	NTS	Up
GSE21257	OR2A25	Up
GSE21257	PLK2	Up
GSE21257	POLR3F	Up
GSE21257	SLITRK6	Up
GSE21257	TEX9	Up
GSE21257	TUBGCP3	Up
GSE21257	VPS36	Up
GSE21257	ZNF420	Up
GSE21257	ZNF561	Up
GSE21257	C15orf48	Up
GSE21257	AMY1B	Up
GSE21257	ANKRD28	Up
GSE21257	ARC	Up
GSE21257	ARX	Up
GSE21257	ASH1L	Up
GSE21257	C6	Up
GSE21257	CDH2	Up
GSE21257	CDH8	Up
GSE21257	CORT	Up
GSE21257	DLX1	Up
GSE21257	DLX2	Up
GSE21257	DNMT1	Up
GSE21257	EBP	Up
GSE21257	FDPS	Up
GSE21257	FGB	Up
GSE21257	HES2	Up
GSE21257	HMGN1	Up
GSE21257	HOXB4	Up
GSE21257	HTR3B	Up
GSE21257	KIF21A	Up
GSE21257	LYPD1	Up
GSE21257	MAST1	Up
GSE21257	NIT1	Up
GSE21257	PKD1	Up
GSE21257	PMPCA	Up
GSE21257	PPP1R15B	Up
GSE21257	PRSS35	Up
GSE21257	QTRT1	Up
GSE21257	RGSL1	Up
GSE21257	RNASE13	Up
GSE21257	RPS28	Up
GSE21257	SACS	Up
GSE21257	SERPINA6	Up
GSE21257	SFPQ	Up
GSE21257	SYNGAP1	Up
GSE21257	TOPBP1	Up
GSE21257	UBE2R2	Up
GSE21257	UHRF2	Up
GSE21257	USP13	Up
GSE21257	MXI1	Up
GSE21257	VAMP1	Up
GSE21257	AASS	Up
GSE21257	ADRB3	Up
GSE21257	ALS2	Up
GSE21257	APAF1	Up
GSE21257	ARL5B	Up
GSE21257	ARSK	Up
GSE21257	BCL9	Up
GSE21257	BIRC6	Up
GSE21257	BMPR2	Up
GSE21257	C10orf67	Up
GSE21257	C16orf46	Up
GSE21257	CIAPIN1	Up
GSE21257	COL4A4	Up
GSE21257	CTRL	Up
GSE21257	CYP51A1	Up
GSE21257	DENND1B	Up
GSE21257	DHX38	Up
GSE21257	DISP1	Up
GSE21257	DMTF1	Up
GSE21257	DMXL1	Up
GSE21257	EDN2	Up
GSE21257	EHHADH	Up
GSE21257	ELMO3	Up
GSE21257	ENOSF1	Up
GSE21257	GANC	Up
GSE21257	GATA5	Up
GSE21257	GLP1R	Up
GSE21257	GNB3	Up
GSE21257	GPC5	Up
GSE21257	HS6ST2	Up
GSE21257	KIAA1958	Up
GSE21257	KIRREL3	Up
GSE21257	LCAT	Up
GSE21257	LIN9	Up
GSE21257	MGAT4C	Up
GSE21257	MON2	Up
GSE21257	NIF3L1	Up
GSE21257	NLK	Up
GSE21257	PHIP	Up
GSE21257	PIK3C3	Up
GSE21257	PLCB4	Up
GSE21257	POLI	Up
GSE21257	PPM1D	Up
GSE21257	PRMT8	Up
GSE21257	RAB14	Up
GSE21257	RAI1	Up
GSE21257	RAPGEFL1	Up
GSE21257	RCOR1	Up
GSE21257	RRN3	Up
GSE21257	SEMA4G	Up
GSE21257	SIGLEC6	Up
GSE21257	SLC39A10	Up
GSE21257	SLC4A5	Up
GSE21257	SLC5A1	Up
GSE21257	SLC9A4	Up
GSE21257	SMAD9	Up
GSE21257	SPTBN5	Up
GSE21257	TCP11L2	Up
GSE21257	TNIP3	Up
GSE21257	TNK1	Up
GSE21257	TNN	Up
GSE21257	YES1	Up
GSE21257	ZCCHC8	Up
GSE21257	ZDHHC21	Up
GSE21257	ZNF90	Up
GSE21257	BCL2L11	Up
GSE21257	BCL2L14	Up
GSE21257	BICD2	Up
GSE21257	BNC1	Up
GSE21257	CGGBP1	Up
GSE21257	COLEC12	Up
GSE21257	EWSR1	Up
GSE21257	LMO3	Up
GSE21257	PDPR	Up
GSE21257	PKHD1	Up
GSE21257	USP41	Up
GSE32981	C7	Up
GSE32981	NCK2	Up
GSE32981	BCHE	Up
GSE32981	SCGB1A1	Up
GSE32981	TMC5	Up
GSE32981	FTH1	Up
GSE32981	TACC1	Up
GSE32981	CD59	Up
GSE32981	DUSP1	Up
GSE32981	CDH1	Up
GSE32981	CLDN4	Up
GSE32981	JUNB	Up
GSE32981	ZFP36	Up
GSE32981	EGR1	Up
GSE32981	PPP1R15A	Up
GSE32981	EPHX1	Up
GSE32981	LTF	Up
GSE32981	TACSTD2	Up
GSE32981	NR4A1	Up
GSE32981	FOSB	Up
GSE32981	LPP	Up
GSE32981	SERPINA1	Up
GSE32981	CAV2	Up
GSE32981	AQP3	Up
GSE32981	HPGD	Up
GSE32981	SLC34A2	Up
GSE32981	MMP7	Up
GSE32981	ABCA3	Up
GSE32981	CXCL1	Up
GSE32981	CD44	Up
GSE32981	CCL21	Up
GSE32981	FOXA1	Up
GSE32981	EMP2	Up
GSE32981	VIPR1	Up
GSE32981	TMPRSS2	Up
GSE32981	MAFF	Up
GSE32981	EGR2	Up
GSE32981	PGC	Up
GSE32981	BCL2A1	Up
GSE32981	TYRP1	Up
GSE32981	MARCO	Up
GSE32981	SFTPC	Up
GSE32981	CA4	Up
GSE32981	ETV1	Up
GSE32981	AQP1	Up
GSE32981	CXCL3	Up
GSE32981	CITED2	Up
GSE32981	ARHGEF16	Up
GSE32981	ABCC3	Up
GSE32981	DMBT1	Up
GSE32981	FOS	Up
GSE32981	CXCL2	Up
GSE32981	CD69	Up
GSE32981	SFTPB	Up
GSE32981	GATA6	Up
GSE32981	CYP4B1	Up
GSE32981	RGN	Up
GSE32981	G0S2	Up
GSE32981	CLDN18	Up
GSE32981	PERP	Up
GSE32981	C3	Up
GSE32981	EVL	Up
GSE32981	RNF38	Up
GSE32981	SIGIRR	Up
GSE32981	TREM1	Up
GSE32981	NINJ2	Up
GSE32981	F11R	Up
GSE32981	ADIPOR2	Up
GSE32981	CHD2	Up
GSE32981	NR4A2	Up
GSE32981	RBM7	Up
GSE32981	CORO2A	Up
GSE32981	MUC4	Up
GSE32981	PKD1L2	Up
GSE32981	SFTPA2	Up
GSE32981	TNFRSF10D	Up
GSE32981	RASSF5	Up
GSE32981	LDLR	Up
GSE32981	SCGB3A2	Up
GSE32981	HSD11B1	Up
GSE32981	GADD45G	Up
GSE32981	AANAT	Up
GSE32981	WNT2	Up
GSE32981	GRAP2	Up
GSE32981	SLC11A1	Up
GSE32981	FZD6	Up
GSE32981	MAL	Up
GSE32981	LAMA2	Up
GSE32981	RARRES2	Up
GSE32981	MPDZ	Up
GSE32981	SLC4A4	Up
GSE32981	IL9R	Up
GSE32981	SSTR4	Up
GSE32981	CXCL5	Up
GSE32981	AQP4	Up
GSE32981	ARHGAP18	Up
GSE32981	ARNT2	Up
GSE32981	FBXL14	Up
GSE73166	CDC16	Up
GSE73166	MEIS1	Up
GSE73166	FZD1	Up
GSE73166	MMP7	Up
GSE73166	SFTPC	Up
GSE73166	WARS1	Up
GSE73166	TGM2	Up
GSE73166	EFEMP1	Up
GSE73166	ERCC5	Up
GSE73166	ICAM1	Up
GSE73166	TNFSF10	Up
GSE73166	WBP4	Up
GSE73166	MPZL2	Up
GSE73166	PCCA	Up
GSE73166	VWA5A	Up
GSE73166	ARHGAP44	Up
GSE73166	SLC44A4	Up
GSE73166	ANK3	Up
GSE73166	TIAM1	Up
GSE73166	CEACAM1	Up
GSE73166	UPF3A	Up
GSE73166	METTL7A	Up
GSE73166	HLA-C	Up
GSE73166	DEPP1	Up
GSE73166	IL33	Up
GSE73166	IDO1	Up
GSE73166	MARCHF2	Up
GSE73166	MYH10	Up
GSE73166	CCDC69	Up
GSE73166	ATP11A	Up
GSE73166	HOXA5	Up
GSE73166	TSC22D1	Up
GSE73166	AFTPH	Up
GSE73166	FLRT3	Up
GSE73166	EGFL6	Up
GSE73166	CLEC1A	Up
GSE73166	DHRS9	Up
GSE73166	ELMO2	Up
GSE73166	ZNF674	Up
GSE73166	RADX	Up
GSE73166	PIH1D2	Up
GSE73166	ATP13A4	Up
GSE73166	CCT6B	Up
GSE73166	CNKSR1	Up
GSE73166	FERD3L	Up
GSE73166	FNDC3A	Up
GSE73166	FRK	Up
GSE73166	HYLS1	Up
GSE73166	MAP3K13	Up
GSE73166	NBEA	Up
GSE73166	NIPSNAP3B	Up
GSE73166	NTS	Up
GSE73166	OR2A25	Up
GSE73166	PLK2	Up
GSE73166	POLR3F	Up
GSE73166	SLITRK6	Up
GSE73166	TEX9	Up
GSE73166	TUBGCP3	Up
GSE73166	VPS36	Up
GSE73166	ZNF420	Up
GSE73166	ZNF561	Up
GSE73166	C15orf48	Up
GSE73166	SFTPA2	Up
GSE73166	TNFRSF10D	Up
GSE73166	RASSF5	Up
GSE73166	MFSD2A	Up
GSE73166	C1orf21	Up
GSE73166	RPTN	Up
GSE73166	MPP7	Up
GSE73166	TMEM26	Up
GSE73166	OR56A1	Up
GSE73166	OR6A2	Up
GSE73166	MIR26A2	Up
GSE73166	LRIG3	Up
GSE73166	CTAGE1	Up
GSE73166	PRDX2	Up
GSE73166	LOC284788	Up
GSE73166	H1-3	Up
GSE73166	H3C8	Up
GSE73166	HS3ST5	Up
GSE73166	SPAG8	Up
GSE73166	RN7SL328P	Up
GSE73166	MAP10	Up
GSE73166	SPATA6	Up
GSE73166	HFM1	Up
GSE73166	CABCOCO1	Up
GSE73166	ARHGAP19-SLIT1	Up
GSE73166	TRIM5	Up
GSE73166	TAS2R50	Up
GSE73166	E2F7	Up
GSE73166	ANKLE2	Up
GSE73166	FREM2	Up
GSE73166	ABHD13	Up
GSE73166	N4BP2L1	Up
GSE73166	PTPN21	Up
GSE73166	SEMA6D	Up
GSE73166	ZNF23	Up
GSE73166	RUNDC1	Up
GSE73166	DGKE	Up
GSE73166	IKZF3	Up
GSE73166	ZNF726	Up
GSE73166	ZNF792	Up
GSE73166	ZNF461	Up
GSE73166	ZNF607	Up
GSE73166	DNAH6	Up
GSE73166	PLG	Up
GSE73166	CCDC138	Up
GSE73166	ITGB6	Up
GSE73166	SNAP25	Up
GSE73166	SPTLC3	Up
GSE73166	EPB41L1	Up
GSE73166	SAMHD1	Up
GSE73166	PARP15	Up
GSE73166	P2RY1	Up
GSE73166	ZNF852	Up
GSE73166	IQCG	Up
GSE73166	STARD4	Up
GSE73166	RNF145	Up
GSE73166	ICA1	Up
GSE73166	HOXA3	Up
GSE73166	KIAA0895	Up
GSE73166	DEFB1	Up
GSE73166	VPS13A	Up
GSE73166	TDRD7	Up
GSE73166	ARSD	Up
TARGET	PFKL	Up
TARGET	PKIG	Up
TARGET	BCL6	Up
TARGET	PRKCI	Up
TARGET	TMC5	Up
TARGET	DUSP1	Up
TARGET	ZFP36	Up
TARGET	NR4A1	Up
TARGET	MAFF	Up
TARGET	FOS	Up
TARGET	CXCL2	Up
TARGET	RNF38	Up
TARGET	ARHGAP44	Up
TARGET	ANK3	Up
TARGET	S100A10	Up
TARGET	ABLIM1	Up
TARGET	ADD3	Up
TARGET	SNRNP70	Up
TARGET	JUN	Up
TARGET	NFKBIA	Up
TARGET	TJP2	Up
TARGET	AK1	Up
TARGET	DENND4B	Up
TARGET	CTDSP2	Up
TARGET	PHACTR2	Up
TARGET	DST	Up
TARGET	CCP110	Up
TARGET	IL11RA	Up
TARGET	SHROOM2	Up
TARGET	ANG	Up
TARGET	ZNF136	Up
TARGET	CTRC	Up
TARGET	CCL13	Up
TARGET	AKAP13	Up
TARGET	KLF6	Up
TARGET	ASH2L	Up
TARGET	LRIG1	Up
TARGET	RHOB	Up
TARGET	DDHD2	Up
TARGET	CAMTA1	Up
TARGET	TACR2	Up
TARGET	NIBAN1	Up
TARGET	RNF128	Up
TARGET	CRTAC1	Up
TARGET	RIPK4	Up
TARGET	TMEM80	Up
TARGET	IDI2	Up
TARGET	CDYL2	Up
TARGET	PARD6G-AS1	Up
TARGET	LINC00299	Up
TARGET	SMG5	Up
TARGET	SPC24	Up
TARGET	NR4A2	Up
TARGET	AMY1B	Up
TARGET	ANKRD28	Up
TARGET	ARC	Up
TARGET	ARX	Up
TARGET	ASH1L	Up
TARGET	C6	Up
TARGET	CDH2	Up
TARGET	CDH8	Up
TARGET	CORT	Up
TARGET	DLX1	Up
TARGET	DLX2	Up
TARGET	DNMT1	Up
TARGET	EBP	Up
TARGET	FDPS	Up
TARGET	FGB	Up
TARGET	HES2	Up
TARGET	HMGN1	Up
TARGET	HOXB4	Up
TARGET	HTR3B	Up
TARGET	KIF21A	Up
TARGET	LYPD1	Up
TARGET	MAST1	Up
TARGET	NIT1	Up
TARGET	PKD1	Up
TARGET	PMPCA	Up
TARGET	PPP1R15B	Up
TARGET	PRSS35	Up
TARGET	QTRT1	Up
TARGET	RGSL1	Up
TARGET	RNASE13	Up
TARGET	RPS28	Up
TARGET	SACS	Up
TARGET	SERPINA6	Up
TARGET	SFPQ	Up
TARGET	SYNGAP1	Up
TARGET	TOPBP1	Up
TARGET	UBE2R2	Up
TARGET	UHRF2	Up
TARGET	USP13	Up
TARGET	MXI1	Up
TARGET	VAMP1	Up
TARGET	LDLR	Up
TARGET	SCGB3A2	Up
TARGET	HSD11B1	Up
TARGET	GADD45G	Up
TARGET	AANAT	Up
TARGET	MFSD2A	Up
TARGET	C1orf21	Up
TARGET	RPTN	Up
TARGET	MPP7	Up
TARGET	TMEM26	Up
TARGET	OR56A1	Up
TARGET	OR6A2	Up
TARGET	MIR26A2	Up
TARGET	LRIG3	Up
TARGET	CTAGE1	Up
TARGET	PRDX2	Up
TARGET	LOC284788	Up
TARGET	H1-3	Up
TARGET	H3C8	Up
TARGET	HS3ST5	Up
TARGET	SPAG8	Up
TARGET	RN7SL328P	Up
TARGET	CRAMP1	Up
TARGET	TRMT11	Up
TARGET	NTN4	Up
TARGET	CDC14A	Up
TARGET	KLF5	Up
TARGET	TLE6	Up
TARGET	MDM1	Up
TARGET	ARHGEF2	Up
TARGET	LHX4	Up
TARGET	ACKR4	Up
TARGET	WDR33	Up
TARGET	GABBR2	Up
TARGET	BTBD11	Up
TARGET	CFAP70	Up
TARGET	TFF3	Up
TARGET	AKNAD1	Up
TARGET	ERCC3	Up
TARGET	PROK2	Up
TARGET	DNAJC5G	Up
TARGET	KLF15	Up
TARGET	CFAP100	Up
TARGET	MMP10	Up
TARGET	PLA2G4F	Up
TARGET	WNT10B	Up
TARGET	IRX5	Up
TARGET	PUS1	Up
TARGET	GOLGA8J	Up
TARGET	PNPLA1	Up
TARGET	PLCXD1	Up
TARGET	RBM33	Up
TARGET	CDK10	Up
TARGET	CD55	Up
TARGET	KCNU1	Up
TARGET	HSBP1L1	Up
TARGET	TNFRSF13B	Up
SRP090849	IST1	Up
SRP090849	SH3YL1	Up
SRP090849	PCDH17	Up
SRP090849	REV3L	Up
SRP090849	LRP5	Up
SRP090849	PRKCI	Up
SRP090849	PSKH1	Up
SRP090849	SIPA1L3	Up
SRP090849	A2M	Up
SRP090849	FOXA1	Up
SRP090849	ETV1	Up
SRP090849	AQP1	Up
SRP090849	CITED2	Up
SRP090849	ARHGEF16	Up
SRP090849	ABCC3	Up
SRP090849	CD69	Up
SRP090849	PERP	Up
SRP090849	C3	Up
SRP090849	NINJ2	Up
SRP090849	WARS1	Up
SRP090849	TNFSF10	Up
SRP090849	ARHGAP44	Up
SRP090849	METTL7A	Up
SRP090849	HLA-C	Up
SRP090849	IL33	Up
SRP090849	AFTPH	Up
SRP090849	EGFL6	Up
SRP090849	ABLIM1	Up
SRP090849	TJP2	Up
SRP090849	PHACTR2	Up
SRP090849	CCL13	Up
SRP090849	AKAP13	Up
SRP090849	RNF128	Up
SRP090849	CRTAC1	Up
SRP090849	RIPK4	Up
SRP090849	GLUL	Up
SRP090849	STOM	Up
SRP090849	FBXO7	Up
SRP090849	ANXA4	Up
SRP090849	CTSC	Up
SRP090849	CAPG	Up
SRP090849	ZMYND11	Up
SRP090849	NEDD9	Up
SRP090849	LIMK2	Up
SRP090849	EP300	Up
SRP090849	PARP4	Up
SRP090849	CTNNAL1	Up
SRP090849	PRKCD	Up
SRP090849	CABIN1	Up
SRP090849	LMO7	Up
SRP090849	WFS1	Up
SRP090849	ADGRE5	Up
SRP090849	RABGAP1L	Up
SRP090849	PAPSS2	Up
SRP090849	CAV1	Up
SRP090849	PTK2B	Up
SRP090849	RASSF2	Up
SRP090849	ST3GAL5	Up
SRP090849	CDH3	Up
SRP090849	LAD1	Up
SRP090849	SLC35A1	Up
SRP090849	FSTL3	Up
SRP090849	FAM193A	Up
SRP090849	PNPLA6	Up
SRP090849	CEACAM6	Up
SRP090849	GAB2	Up
SRP090849	ARHGAP29	Up
SRP090849	KDM6A	Up
SRP090849	PIGR	Up
SRP090849	GCH1	Up
SRP090849	FAAH	Up
SRP090849	FLI1	Up
SRP090849	GRK5	Up
SRP090849	TLE2	Up
SRP090849	ABCG1	Up
SRP090849	DPYD	Up
SRP090849	RPS6KA2	Up
SRP090849	GAS8	Up
SRP090849	HPN	Up
SRP090849	DOCK4	Up
SRP090849	APOH	Up
SRP090849	ATP2B4	Up
SRP090849	ZNF821	Up
SRP090849	CPA3	Up
SRP090849	ZMYND10	Up
SRP090849	STAC	Up
SRP090849	IL7R	Up
SRP090849	PTPRB	Up
SRP090849	ZBTB16	Up
SRP090849	CD1C	Up
SRP090849	ADRB2	Up
SRP090849	FOXF2	Up
SRP090849	LDB2	Up
SRP090849	FLT3	Up
SRP090849	CCN4	Up
SRP090849	GUCY1A2	Up
SRP090849	PLAGL1	Up
SRP090849	PROS1	Up
SRP090849	RBPMS	Up
SRP090849	GATA2	Up
SRP090849	ADD1	Up
SRP090849	MAN1A1	Up
SRP090849	APLP2	Up
SRP090849	CAPN2	Up
SRP090849	TAPBP	Up
SRP090849	POR	Up
SRP090849	DDAH1	Up
SRP090849	GPC3	Up
SRP090849	SYNE1	Up
SRP090849	GPM6A	Up
SRP090849	RAB27A	Up
SRP090849	SOX13	Up
SRP090849	RASSF9	Up
SRP090849	DLC1	Up
SRP090849	ACVRL1	Up
SRP090849	MGLL	Up
SRP090849	ATP11B	Up
SRP090849	DOCK9	Up
SRP090849	ADGRF5	Up
SRP090849	JCAD	Up
SRP090849	ZC3H4	Up
SRP090849	CD3D	Up
SRP090849	MEGF6	Up
SRP090849	PAX1	Up
SRP090849	ZNF468	Up
SRP090849	ARHGEF10	Up
SRP090849	DAAM1	Up
SRP090849	PPP1R13B	Up
SRP090849	DSG2	Up
SRP090849	ARGLU1	Up
SRP090849	EPS8L2	Up
SRP090849	MRTFB	Up
SRP090849	CAMK2N1	Up
SRP090849	NAV2	Up
SRP090849	CDCP1	Up
SRP090849	C1orf115	Up
SRP090849	C14orf132	Up
SRP090849	TNS1	Up
SRP090849	DDX60	Up
SRP090849	CACFD1	Up
SRP090849	B3GNT2	Up
SRP090849	RAI2	Up
SRP090849	C3orf52	Up
SRP090849	WWC3	Up
SRP090849	TMEM74B	Up
SRP090849	NOD2	Up
SRP090849	KCNN2	Up
SRP090849	FHL5	Up
SRP090849	TSPAN32	Up
SRP090849	TBX4	Up
SRP090849	ANKRD36B	Up
SRP090849	LBH	Up
SRP090849	BACH2	Up
SRP090849	ABHD6	Up
SRP090849	BRD7	Up
SRP090849	CASKIN2	Up
SRP090849	FAM174B	Up
SRP090849	LRCH4	Up
SRP090849	TERT	Up
SRP090849	CNPY1	Up
SRP090849	AP1G1	Up
SRP090849	CHST10	Up
SRP090849	TBC1D8	Up
SRP090849	DHODH	Up
SRP090849	SNRNP200	Up
SRP090849	ADIPOR2	Up
SRP090849	FRK	Up
SRP090849	MAP3K13	Up
SRP090849	NBEA	Up
SRP090849	AASS	Up
SRP090849	ADRB3	Up
SRP090849	ALS2	Up
SRP090849	APAF1	Up
SRP090849	ARL5B	Up
SRP090849	ARSK	Up
SRP090849	BCL9	Up
SRP090849	BIRC6	Up
SRP090849	BMPR2	Up
SRP090849	C10orf67	Up
SRP090849	C16orf46	Up
SRP090849	CIAPIN1	Up
SRP090849	COL4A4	Up
SRP090849	CTRL	Up
SRP090849	CYP51A1	Up
SRP090849	DENND1B	Up
SRP090849	DHX38	Up
SRP090849	DISP1	Up
SRP090849	DMTF1	Up
SRP090849	DMXL1	Up
SRP090849	EDN2	Up
SRP090849	EHHADH	Up
SRP090849	ELMO3	Up
SRP090849	ENOSF1	Up
SRP090849	GANC	Up
SRP090849	GATA5	Up
SRP090849	GLP1R	Up
SRP090849	GNB3	Up
SRP090849	GPC5	Up
SRP090849	HS6ST2	Up
SRP090849	KIAA1958	Up
SRP090849	KIRREL3	Up
SRP090849	LCAT	Up
SRP090849	LIN9	Up
SRP090849	MGAT4C	Up
SRP090849	MON2	Up
SRP090849	NIF3L1	Up
SRP090849	NLK	Up
SRP090849	PHIP	Up
SRP090849	PIK3C3	Up
SRP090849	PLCB4	Up
SRP090849	POLI	Up
SRP090849	PPM1D	Up
SRP090849	PRMT8	Up
SRP090849	RAB14	Up
SRP090849	RAI1	Up
SRP090849	RAPGEFL1	Up
SRP090849	RCOR1	Up
SRP090849	RRN3	Up
SRP090849	SEMA4G	Up
SRP090849	SIGLEC6	Up
SRP090849	SLC39A10	Up
SRP090849	SLC4A5	Up
SRP090849	SLC5A1	Up
SRP090849	SLC9A4	Up
SRP090849	SMAD9	Up
SRP090849	SPTBN5	Up
SRP090849	TCP11L2	Up
SRP090849	TNIP3	Up
SRP090849	TNK1	Up
SRP090849	TNN	Up
SRP090849	YES1	Up
SRP090849	ZCCHC8	Up
SRP090849	ZDHHC21	Up
SRP090849	ZNF90	Up
SRP090849	BCL2L11	Up
SRP090849	BCL2L14	Up
SRP090849	BICD2	Up
SRP090849	BNC1	Up
SRP090849	CGGBP1	Up
SRP090849	COLEC12	Up
SRP090849	EWSR1	Up
SRP090849	LMO3	Up
SRP090849	PDPR	Up
SRP090849	PKHD1	Up
SRP090849	USP41	Up
SRP090849	LDLR	Up
SRP090849	SCGB3A2	Up
SRP090849	HSD11B1	Up
SRP090849	WNT2	Up
SRP090849	GRAP2	Up
SRP090849	SLC11A1	Up
SRP090849	FZD6	Up
SRP090849	MAL	Up
SRP090849	LAMA2	Up
SRP090849	RARRES2	Up
SRP090849	MPDZ	Up
SRP090849	SLC4A4	Up
SRP090849	IL9R	Up
SRP090849	SSTR4	Up
SRP090849	CXCL5	Up
SRP090849	AQP4	Up
SRP090849	ARHGAP18	Up
SRP090849	ARNT2	Up
SRP090849	FBXL14	Up
SRP090849	MPP7	Up
SRP090849	MAP10	Up
SRP090849	SPATA6	Up
SRP090849	HFM1	Up
SRP090849	CABCOCO1	Up
SRP090849	ARHGAP19-SLIT1	Up
SRP090849	TRIM5	Up
SRP090849	TAS2R50	Up
SRP090849	E2F7	Up
SRP090849	ANKLE2	Up
SRP090849	FREM2	Up
SRP090849	ABHD13	Up
SRP090849	N4BP2L1	Up
SRP090849	PTPN21	Up
SRP090849	SEMA6D	Up
SRP090849	ZNF23	Up
SRP090849	RUNDC1	Up
SRP090849	DGKE	Up
SRP090849	IKZF3	Up
SRP090849	ZNF726	Up
SRP090849	ZNF792	Up
SRP090849	ZNF461	Up
SRP090849	ZNF607	Up
SRP090849	DNAH6	Up
SRP090849	PLG	Up
SRP090849	CCDC138	Up
SRP090849	ITGB6	Up
SRP090849	SNAP25	Up
SRP090849	SPTLC3	Up
SRP090849	EPB41L1	Up
SRP090849	SAMHD1	Up
SRP090849	PARP15	Up
SRP090849	P2RY1	Up
SRP090849	ZNF852	Up
SRP090849	IQCG	Up
SRP090849	STARD4	Up
SRP090849	RNF145	Up
SRP090849	ICA1	Up
SRP090849	HOXA3	Up
SRP090849	KIAA0895	Up
SRP090849	DEFB1	Up
SRP090849	VPS13A	Up
SRP090849	TDRD7	Up
SRP090849	ARSD	Up
SRP090849	CRAMP1	Up
SRP090849	TRMT11	Up
SRP090849	NTN4	Up
SRP090849	CDC14A	Up
SRP090849	KLF5	Up
SRP090849	TLE6	Up
SRP090849	MDM1	Up
SRP090849	ARHGEF2	Up
SRP090849	LHX4	Up
SRP090849	ACKR4	Up
SRP090849	WDR33	Up
SRP090849	GABBR2	Up
SRP090849	BTBD11	Up
SRP090849	CFAP70	Up
SRP090849	TFF3	Up
SRP090849	AKNAD1	Up
SRP090849	ERCC3	Up
SRP090849	PROK2	Up
SRP090849	DNAJC5G	Up
SRP090849	KLF15	Up
SRP090849	CFAP100	Up
SRP090849	MMP10	Up
SRP090849	PLA2G4F	Up
SRP090849	WNT10B	Up
SRP090849	IRX5	Up
SRP090849	PUS1	Up
SRP090849	GOLGA8J	Up
SRP090849	PNPLA1	Up
SRP090849	PLCXD1	Up
SRP090849	RBM33	Up
SRP090849	CDK10	Up
SRP090849	CD55	Up
SRP090849	KCNU1	Up
SRP090849	HSBP1L1	Up
SRP090849	TNFRSF13B	Up
GSE14359	RPS4X	Down
GSE14359	SPOP	Down
GSE14359	FHIT	Down
GSE14359	PIGH	Down
GSE14359	STEAP3	Down
GSE14359	SULT4A1	Down
GSE14359	BBS10	Down
GSE14359	RPL27	Down
GSE14359	CANX	Down
GSE14359	HINT1	Down
GSE14359	IPO7	Down
GSE14359	COX7A2L	Down
GSE14359	AKR1B1	Down
GSE14359	PSMA3	Down
GSE14359	SDHC	Down
GSE14359	NDUFA1	Down
GSE14359	GNPDA1	Down
GSE14359	LYPLA1	Down
GSE14359	SLC2A5	Down
GSE14359	AGGF1	Down
GSE14359	PRDX1	Down
GSE14359	EIF2S2	Down
GSE14359	DCTN5	Down
GSE14359	GHITM	Down
GSE14359	CRADD	Down
GSE14359	GTF2H5	Down
GSE14359	MRPL23	Down
GSE14359	WDR41	Down
GSE14359	NDUFB2	Down
GSE14359	PLEK2	Down
GSE14359	ANKS1B	Down
GSE14359	ZCCHC10	Down
GSE14359	SF3B5	Down
GSE14359	OR12D2	Down
GSE14359	NPBWR2	Down
GSE14359	ANAPC5	Down
GSE14359	SEPHS2	Down
GSE14359	CSE1L	Down
GSE14359	CPSF6	Down
GSE14359	DHFR	Down
GSE14359	TYMS	Down
GSE14359	CAD	Down
GSE14359	MTIF2	Down
GSE14359	TTF2	Down
GSE14359	PPIC	Down
GSE14359	EXO1	Down
GSE14359	THBS4	Down
GSE14359	ENDOG	Down
GSE14359	HSD17B1	Down
GSE14359	AKR7A3	Down
GSE14359	NUP155	Down
GSE14359	XRCC5	Down
GSE14359	PPP2CA	Down
GSE14359	MRPS18B	Down
GSE14359	UROD	Down
GSE14359	EIF2B4	Down
GSE14359	KCNK2	Down
GSE14359	MRPS27	Down
GSE14359	ZZZ3	Down
GSE14359	DCP2	Down
GSE14359	TAF1B	Down
GSE14359	SLC30A5	Down
GSE14359	DLL3	Down
GSE14359	CDK5RAP2	Down
GSE14359	MRPS15	Down
GSE14359	RACGAP1	Down
GSE14359	RPL34	Down
GSE14359	RPS24	Down
GSE14359	C11orf58	Down
GSE14359	NCL	Down
GSE14359	COX6C	Down
GSE14359	PYCR1	Down
GSE14359	COX5A	Down
GSE14359	NPM3	Down
GSE14359	B9D1	Down
GSE14359	COMMD4	Down
GSE14359	ATP5ME	Down
GSE14359	TMED3	Down
GSE14359	RABGGTB	Down
GSE14359	EIF4E2	Down
GSE14359	HOXB13	Down
GSE14359	TRMU	Down
GSE14359	TTLL12	Down
GSE14359	MRPL13	Down
GSE14359	ENTR1	Down
GSE14359	ENY2	Down
GSE14359	DNAJC12	Down
GSE14359	RAD54B	Down
GSE14359	PRRX2	Down
GSE14359	C16orf95	Down
GSE14359	SHLD2	Down
GSE14359	EIF4EBP1	Down
GSE14359	SEPTIN11	Down
GSE14359	IDH3A	Down
GSE14359	DECR1	Down
GSE14359	TBCC	Down
GSE14359	MAD2L1BP	Down
GSE14359	PPIP5K2	Down
GSE14359	SLC49A3	Down
GSE14359	PTH2R	Down
GSE14359	MIOS	Down
GSE14359	MED20	Down
GSE14359	LIPE	Down
GSE14359	ABCC10	Down
GSE14359	IREB2	Down
GSE14359	SMG8	Down
GSE14359	CENPQ	Down
GSE14359	B3GAT1	Down
GSE14359	STK32B	Down
GSE14359	IGF2-AS	Down
GSE14359	SLC7A10	Down
GSE14359	ADPGK	Down
GSE14359	YIPF5	Down
GSE14359	INTS13	Down
GSE14359	RPL35	Down
GSE14359	PARK7	Down
GSE14359	RPS27A	Down
GSE14359	EIF3F	Down
GSE14359	RPL9	Down
GSE14359	RPL30	Down
GSE14359	HSP90AB1	Down
GSE14359	RPS6	Down
GSE14359	RPS25	Down
GSE14359	GLO1	Down
GSE14359	DYNLL1	Down
GSE14359	RPS27	Down
GSE14359	CCT7	Down
GSE14359	PSMD8	Down
GSE14359	PSMD2	Down
GSE14359	EPRS1	Down
GSE14359	CCT4	Down
GSE14359	PGAM1	Down
GSE14359	RPS23	Down
GSE14359	PPIB	Down
GSE14359	MDH1	Down
GSE14359	PSMA7	Down
GSE14359	COX7C	Down
GSE14359	ECHS1	Down
GSE14359	HAX1	Down
GSE14359	NDUFB8	Down
GSE14359	RPS16	Down
GSE14359	PSMA5	Down
GSE14359	CCT6A	Down
GSE14359	RARS1	Down
GSE14359	COPB1	Down
GSE14359	CRTAP	Down
GSE14359	CSNK2B	Down
GSE14359	PHGDH	Down
GSE14359	COPS6	Down
GSE14359	PPP1CB	Down
GSE14359	WDR77	Down
GSE14359	COX6B1	Down
GSE14359	BUB3	Down
GSE14359	VBP1	Down
GSE14359	RRM1	Down
GSE14359	GRSF1	Down
GSE14359	ZNHIT1	Down
GSE14359	UQCRQ	Down
GSE14359	IRAK1	Down
GSE14359	PRDX3	Down
GSE14359	FXR1	Down
GSE14359	COPS5	Down
GSE14359	PSMA1	Down
GSE14359	PNP	Down
GSE14359	B4GALT1	Down
GSE14359	UQCRC1	Down
GSE14359	ETFA	Down
GSE14359	NDUFAB1	Down
GSE14359	BIRC5	Down
GSE14359	AIMP2	Down
GSE14359	CSTF1	Down
GSE14359	SRPK1	Down
GSE14359	LSM3	Down
GSE14359	PSMB4	Down
GSE14359	POLR2G	Down
GSE14359	MTHFD1	Down
GSE14359	TK1	Down
GSE14359	ERLIN1	Down
GSE14359	TMEM147	Down
GSE14359	ACADM	Down
GSE14359	HMGN4	Down
GSE14359	NRAS	Down
GSE14359	SDHB	Down
GSE14359	CASP3	Down
GSE14359	FAH	Down
GSE14359	POP4	Down
GSE14359	SUCLA2	Down
GSE14359	RRP7A	Down
GSE14359	DNM1L	Down
GSE14359	CCDC86	Down
GSE14359	ATOX1	Down
GSE14359	MPV17	Down
GSE14359	NDUFC1	Down
GSE14359	SEC61G	Down
GSE14359	RTCA	Down
GSE14359	BYSL	Down
GSE14359	NDUFB6	Down
GSE14359	NDUFB5	Down
GSE14359	PNO1	Down
GSE14359	RIDA	Down
GSE14359	DGUOK	Down
GSE14359	P3H4	Down
GSE14359	DNPH1	Down
GSE14359	MRPS12	Down
GSE14359	CSTF2	Down
GSE14359	HUS1	Down
GSE14359	BNIP1	Down
GSE14359	PFN2	Down
GSE14359	PIGF	Down
GSE14359	RECQL	Down
GSE14359	GGCX	Down
GSE14359	SNAPC1	Down
GSE14359	PTPN14	Down
GSE14359	AIFM1	Down
GSE14359	TMED9	Down
GSE14359	UQCRB	Down
GSE14359	ASGR2	Down
GSE14359	AKR1B10	Down
GSE14359	ECE2	Down
GSE14359	MMP16	Down
GSE14359	CXCR1	Down
GSE14359	NTSR1	Down
GSE14359	ALG3	Down
GSE14359	PDIA6	Down
GSE14359	ATG10	Down
GSE14359	GHRHR	Down
GSE14359	LAPTM4B	Down
GSE14359	EIF3J	Down
GSE14359	GPI	Down
GSE14359	PRPS1	Down
GSE14359	GRIA4	Down
GSE14359	RPS14	Down
GSE14359	CCT5	Down
GSE14359	EIF3E	Down
GSE14359	KLHDC3	Down
GSE14359	MRPL3	Down
GSE14359	VDAC3	Down
GSE14359	CYCS	Down
GSE14359	UBE2V2	Down
GSE14359	TSPAN6	Down
GSE14359	CLNS1A	Down
GSE14359	NDUFA2	Down
GSE14359	TUBA1C	Down
GSE14359	LSM2	Down
GSE14359	SPP1	Down
GSE14359	NAPG	Down
GSE14359	ATP5PD	Down
GSE14359	URI1	Down
GSE14359	MPZ	Down
GSE14359	PEX2	Down
GSE14359	EIF3K	Down
GSE14359	VDAC2	Down
GSE14359	PCDHGA10	Down
GSE14359	STIP1	Down
GSE14359	RNF187	Down
GSE14359	SNRNP27	Down
GSE14359	GAPDH	Down
GSE14359	MTREX	Down
GSE14359	PFAS	Down
GSE14359	PENK	Down
GSE14359	SHMT2	Down
GSE14359	FAAP24	Down
GSE14359	BRSK2	Down
GSE14359	PTPN20	Down
GSE14359	RPL3	Down
GSE14359	DSCC1	Down
GSE14359	CHCHD2	Down
GSE14359	RTRAF	Down
GSE14359	MTCH2	Down
GSE14359	ALDH18A1	Down
GSE14359	BZW2	Down
GSE14359	PRELID3B	Down
GSE14359	SUCLG1	Down
GSE14359	EMC7	Down
GSE14359	RSL24D1	Down
GSE14359	CHCHD3	Down
GSE14359	MORF4L1	Down
GSE14359	RPS27L	Down
GSE14359	MPC1	Down
GSE14359	MRPL15	Down
GSE14359	MRPS10	Down
GSE14359	CMAS	Down
GSE14359	NDUFA8	Down
GSE14359	TMEM258	Down
GSE14359	TMEM14A	Down
GSE14359	RNASEH1	Down
GSE14359	TEX264	Down
GSE14359	NSG2	Down
GSE14359	CRIPT	Down
GSE14359	CENPM	Down
GSE14359	WDR3	Down
GSE14359	NOC3L	Down
GSE14359	INTS8	Down
GSE14359	SHQ1	Down
GSE14359	MTERF3	Down
GSE14359	DPH5	Down
GSE14359	ALG6	Down
GSE14359	DENND1A	Down
GSE14359	MRPS28	Down
GSE14359	ARL15	Down
GSE14359	NPC1L1	Down
GSE14359	FANCE	Down
GSE14359	ADAMTS9	Down
GSE14359	TXNDC15	Down
GSE14359	FRMD1	Down
GSE14359	APOLD1	Down
GSE14359	CCPG1	Down
GSE14359	KCNIP2	Down
GSE14359	UBL4A	Down
GSE14359	TMA7	Down
GSE14359	SDHAF1	Down
GSE14827	RPS4X	Down
GSE14827	SPOP	Down
GSE14827	FHIT	Down
GSE14827	PIGH	Down
GSE14827	STEAP3	Down
GSE14827	SULT4A1	Down
GSE14827	BBS10	Down
GSE14827	DAD1	Down
GSE14827	KCNN4	Down
GSE14827	HTR2B	Down
GSE14827	MR1	Down
GSE14827	SOAT2	Down
GSE14827	PLCL2	Down
GSE14827	HACE1	Down
GSE14827	NGFR	Down
GSE14827	BOC	Down
GSE14827	THSD4	Down
GSE14827	PLXNA1	Down
GSE14827	SLC25A45	Down
GSE14827	PLOD2	Down
GSE14827	NPRL3	Down
GSE14827	ASS1	Down
GSE14827	SPON1	Down
GSE14827	SCARA3	Down
GSE14827	PNOC	Down
GSE14827	CD248	Down
GSE14827	LINC00626	Down
GSE14827	LONRF2	Down
GSE14827	IGLON5	Down
GSE14827	GRIK2	Down
GSE14827	ESYT2	Down
GSE14827	HEATR4	Down
GSE14827	SNX3	Down
GSE14827	MLH1	Down
GSE14827	CRABP2	Down
GSE14827	ARMCX2	Down
GSE14827	LOXL1	Down
GSE14827	SCN2A	Down
GSE14827	SEC13	Down
GSE14827	CDC14B	Down
GSE14827	CABP1	Down
GSE14827	NAA80	Down
GSE14827	ARMCX6	Down
GSE14827	KCNMA1	Down
GSE14827	GLT8D1	Down
GSE14827	SLC22A17	Down
GSE14827	HOXC10	Down
GSE14827	C3orf18	Down
GSE14827	SYNDIG1	Down
GSE14827	LRRC49	Down
GSE14827	EIF5A2	Down
GSE14827	GLIS2	Down
GSE14827	ANKRD9	Down
GSE14827	TEDC1	Down
GSE14827	GALNT16	Down
GSE14827	DZIP1L	Down
GSE21257	RPL27	Down
GSE21257	CANX	Down
GSE21257	HINT1	Down
GSE21257	IPO7	Down
GSE21257	COX7A2L	Down
GSE21257	AKR1B1	Down
GSE21257	PSMA3	Down
GSE21257	SDHC	Down
GSE21257	NDUFA1	Down
GSE21257	GNPDA1	Down
GSE21257	LYPLA1	Down
GSE21257	SLC2A5	Down
GSE21257	AGGF1	Down
GSE21257	PRDX1	Down
GSE21257	EIF2S2	Down
GSE21257	DCTN5	Down
GSE21257	GHITM	Down
GSE21257	CRADD	Down
GSE21257	GTF2H5	Down
GSE21257	MRPL23	Down
GSE21257	WDR41	Down
GSE21257	NDUFB2	Down
GSE21257	PLEK2	Down
GSE21257	ANKS1B	Down
GSE21257	ZCCHC10	Down
GSE21257	SF3B5	Down
GSE21257	OR12D2	Down
GSE21257	NPBWR2	Down
GSE21257	DAD1	Down
GSE21257	KCNN4	Down
GSE21257	HTR2B	Down
GSE21257	MR1	Down
GSE21257	SOAT2	Down
GSE21257	PLCL2	Down
GSE21257	HACE1	Down
GSE21257	ANKRA2	Down
GSE21257	BTN3A2	Down
GSE21257	LOC389199	Down
GSE21257	SDSL	Down
GSE21257	AFF1	Down
GSE21257	AXL	Down
GSE21257	COX17	Down
GSE21257	FIS1	Down
GSE21257	HPS6	Down
GSE21257	IFIT5	Down
GSE21257	IFITM2	Down
GSE21257	SERGEF	Down
GSE21257	SLBP	Down
GSE21257	SURF1	Down
GSE21257	SYTL3	Down
GSE21257	VMO1	Down
GSE21257	ANKRD6	Down
GSE21257	APBB1IP	Down
GSE21257	APOBEC3D	Down
GSE21257	APOBEC3G	Down
GSE21257	ARHGAP4	Down
GSE21257	ARHGAP9	Down
GSE21257	ATG4C	Down
GSE21257	ATG7	Down
GSE21257	B3GALT4	Down
GSE21257	C3AR1	Down
GSE21257	CALCOCO2	Down
GSE21257	CMKLR1	Down
GSE21257	CRYL1	Down
GSE21257	CSF1R	Down
GSE21257	DOK3	Down
GSE21257	EVI2B	Down
GSE21257	F13A1	Down
GSE21257	FCER1G	Down
GSE21257	FCN1	Down
GSE21257	FPR1	Down
GSE21257	GIMAP5	Down
GSE21257	GIMAP7	Down
GSE21257	GIMAP8	Down
GSE21257	GMIP	Down
GSE21257	GNA15	Down
GSE21257	GNPTAB	Down
GSE21257	GPR141	Down
GSE21257	HERC3	Down
GSE21257	HLA-DMB	Down
GSE21257	HOMER3	Down
GSE21257	IDH1	Down
GSE21257	IL10RA	Down
GSE21257	ITGAM	Down
GSE21257	KCNK13	Down
GSE21257	KLHL6	Down
GSE21257	LASP1	Down
GSE21257	LILRA2	Down
GSE21257	MPEG1	Down
GSE21257	MS4A7	Down
GSE21257	MYO7A	Down
GSE21257	NCF1	Down
GSE21257	NPL	Down
GSE21257	NRG4	Down
GSE21257	PDE1B	Down
GSE21257	PLB1	Down
GSE21257	PLD4	Down
GSE21257	PLEKHA8	Down
GSE21257	POU2F2	Down
GSE21257	RCSD1	Down
GSE21257	RENBP	Down
GSE21257	RILP	Down
GSE21257	RIMS1	Down
GSE21257	RNASE2	Down
GSE21257	SLA2	Down
GSE21257	SLAMF6	Down
GSE21257	SLC16A10	Down
GSE21257	SNAI3	Down
GSE21257	TLR7	Down
GSE21257	TMBIM4	Down
GSE21257	TMEM86A	Down
GSE21257	TNF	Down
GSE21257	TNFSF8	Down
GSE21257	TRAFD1	Down
GSE21257	TRIM21	Down
GSE21257	TRIM22	Down
GSE21257	ZNF283	Down
GSE21257	ZNF438	Down
GSE21257	MAGED2	Down
GSE21257	ABCC2	Down
GSE21257	ACTG1	Down
GSE21257	ADHFE1	Down
GSE21257	ANXA5	Down
GSE21257	AP3S2	Down
GSE21257	ARHGAP22	Down
GSE21257	ATP6V1E1	Down
GSE21257	ATP6V1F	Down
GSE21257	BDKRB2	Down
GSE21257	CACNA2D1	Down
GSE21257	CATSPER1	Down
GSE21257	CD14	Down
GSE21257	CD209	Down
GSE21257	CD72	Down
GSE21257	CHMP4B	Down
GSE21257	CHRNB1	Down
GSE21257	CIB1	Down
GSE21257	ERCC2	Down
GSE21257	FBXL15	Down
GSE21257	FEZ2	Down
GSE21257	GPNMB	Down
GSE21257	GPR84	Down
GSE21257	GRM6	Down
GSE21257	HCN2	Down
GSE21257	HMGCL	Down
GSE21257	ICOSLG	Down
GSE21257	IFITM1	Down
GSE21257	IFITM3	Down
GSE21257	IGFL2	Down
GSE21257	IRAK4	Down
GSE21257	KCTD11	Down
GSE21257	KPNA4	Down
GSE21257	LGMN	Down
GSE21257	MAP2K1	Down
GSE21257	MRPS6	Down
GSE21257	NAGA	Down
GSE21257	NAGK	Down
GSE21257	NPAS4	Down
GSE21257	OAZ1	Down
GSE21257	OSTF1	Down
GSE21257	OSTM1	Down
GSE21257	PDE4B	Down
GSE21257	PPP1R2	Down
GSE21257	PPP1R3B	Down
GSE21257	PSME2	Down
GSE21257	PTHLH	Down
GSE21257	PTTG1IP	Down
GSE21257	RAB30	Down
GSE21257	RAB3IL1	Down
GSE21257	RNASE6	Down
GSE21257	RNF11	Down
GSE21257	ROM1	Down
GSE21257	SEC23A	Down
GSE21257	SERTAD1	Down
GSE21257	SLC1A3	Down
GSE21257	SLC39A1	Down
GSE21257	SPAG7	Down
GSE21257	SS18L2	Down
GSE21257	STAB1	Down
GSE21257	STK38	Down
GSE21257	SWAP70	Down
GSE21257	TBX19	Down
GSE21257	TCEAL3	Down
GSE21257	TFPT	Down
GSE21257	TINF2	Down
GSE21257	TMEM42	Down
GSE21257	TMEM70	Down
GSE21257	TPP1	Down
GSE21257	TPT1	Down
GSE21257	TRAPPC3	Down
GSE21257	TSEN34	Down
GSE21257	TSPAN33	Down
GSE21257	UBTD1	Down
GSE21257	UROS	Down
GSE21257	VAMP5	Down
GSE21257	VENTX	Down
GSE21257	WDR47	Down
GSE21257	ZNF330	Down
GSE32981	ANAPC5	Down
GSE32981	SEPHS2	Down
GSE32981	CSE1L	Down
GSE32981	CPSF6	Down
GSE32981	DHFR	Down
GSE32981	TYMS	Down
GSE32981	CAD	Down
GSE32981	MTIF2	Down
GSE32981	TTF2	Down
GSE32981	PPIC	Down
GSE32981	EXO1	Down
GSE32981	THBS4	Down
GSE32981	ENDOG	Down
GSE32981	HSD17B1	Down
GSE32981	AKR7A3	Down
GSE32981	NUP155	Down
GSE32981	XRCC5	Down
GSE32981	PPP2CA	Down
GSE32981	MRPS18B	Down
GSE32981	UROD	Down
GSE32981	EIF2B4	Down
GSE32981	KCNK2	Down
GSE32981	MRPS27	Down
GSE32981	ZZZ3	Down
GSE32981	DCP2	Down
GSE32981	TAF1B	Down
GSE32981	SLC30A5	Down
GSE32981	DLL3	Down
GSE32981	CDK5RAP2	Down
GSE32981	MRPS15	Down
GSE32981	RACGAP1	Down
GSE32981	NGFR	Down
GSE32981	BOC	Down
GSE32981	ANKRA2	Down
GSE32981	BTN3A2	Down
GSE32981	LOC389199	Down
GSE32981	SDSL	Down
GSE32981	PRDM5	Down
GSE32981	MEN1	Down
GSE32981	STK11IP	Down
GSE32981	MAPK12	Down
GSE32981	DHX34	Down
GSE32981	RAD17	Down
GSE32981	ZNF208	Down
GSE32981	FPGT	Down
GSE32981	PAFAH2	Down
GSE32981	PIGK	Down
GSE32981	ZNF132	Down
GSE32981	LIN7B	Down
GSE32981	ICMT	Down
GSE32981	RAD51C	Down
GSE32981	GABRQ	Down
GSE32981	THOC3	Down
GSE32981	SIX1	Down
GSE32981	MRPL9	Down
GSE32981	PSMC4	Down
GSE32981	CREB3	Down
GSE32981	RBP7	Down
GSE32981	GRHPR	Down
GSE32981	BIRC7	Down
GSE32981	NFKBIB	Down
GSE32981	MAD2L2	Down
GSE32981	GPT2	Down
GSE32981	ABCD4	Down
GSE32981	TRIM45	Down
GSE32981	HSPBP1	Down
GSE32981	PHTF1	Down
GSE32981	C21orf58	Down
GSE32981	FKBPL	Down
GSE32981	DDX31	Down
GSE32981	PCYT2	Down
GSE32981	NFS1	Down
GSE32981	UCN	Down
GSE32981	IPO13	Down
GSE32981	FSIP1	Down
GSE32981	FBXL7	Down
GSE32981	KPTN	Down
GSE32981	PLEKHJ1	Down
GSE32981	DDIT4L	Down
GSE32981	CASP9	Down
GSE32981	DCLRE1B	Down
GSE32981	C8G	Down
GSE32981	CYP1B1	Down
GSE32981	PLCL1	Down
GSE32981	UCK1	Down
GSE73166	MRPS18B	Down
GSE73166	KCNK2	Down
GSE73166	RPL34	Down
GSE73166	RPS24	Down
GSE73166	C11orf58	Down
GSE73166	NCL	Down
GSE73166	COX6C	Down
GSE73166	PYCR1	Down
GSE73166	COX5A	Down
GSE73166	NPM3	Down
GSE73166	B9D1	Down
GSE73166	COMMD4	Down
GSE73166	ATP5ME	Down
GSE73166	TMED3	Down
GSE73166	RABGGTB	Down
GSE73166	EIF4E2	Down
GSE73166	HOXB13	Down
GSE73166	TRMU	Down
GSE73166	TTLL12	Down
GSE73166	MRPL13	Down
GSE73166	ENTR1	Down
GSE73166	ENY2	Down
GSE73166	DNAJC12	Down
GSE73166	RAD54B	Down
GSE73166	PRRX2	Down
GSE73166	C16orf95	Down
GSE73166	SHLD2	Down
GSE73166	EIF4EBP1	Down
GSE73166	BOC	Down
GSE73166	THSD4	Down
GSE73166	PLXNA1	Down
GSE73166	SLC25A45	Down
GSE73166	PLOD2	Down
GSE73166	NPRL3	Down
GSE73166	ASS1	Down
GSE73166	SPON1	Down
GSE73166	SCARA3	Down
GSE73166	AFF1	Down
GSE73166	AXL	Down
GSE73166	COX17	Down
GSE73166	FIS1	Down
GSE73166	HPS6	Down
GSE73166	IFIT5	Down
GSE73166	IFITM2	Down
GSE73166	SERGEF	Down
GSE73166	SLBP	Down
GSE73166	SURF1	Down
GSE73166	SYTL3	Down
GSE73166	VMO1	Down
GSE73166	PRDM5	Down
GSE73166	MEN1	Down
GSE73166	STK11IP	Down
GSE73166	MAPK12	Down
GSE73166	DHX34	Down
GSE73166	CES2	Down
GSE73166	ZNF597	Down
GSE73166	RNF227	Down
GSE73166	CILP2	Down
GSE73166	FOXRED2	Down
GSE73166	MAPK10	Down
GSE73166	WNT2B	Down
GSE73166	METTL25B	Down
GSE73166	PPFIA4	Down
GSE73166	OR2W3	Down
GSE73166	SDF4	Down
GSE73166	DVL1	Down
GSE73166	KLHL21	Down
GSE73166	HSPB7	Down
GSE73166	TCEA3	Down
GSE73166	MARVELD1	Down
GSE73166	LZTS2	Down
GSE73166	KAZALD1	Down
GSE73166	PPRC1	Down
GSE73166	NEURL1	Down
GSE73166	BAG3	Down
GSE73166	SH3PXD2A	Down
GSE73166	RPS13	Down
GSE73166	SLC43A1	Down
GSE73166	FADS3	Down
GSE73166	GDPD5	Down
GSE73166	NXPH4	Down
GSE73166	B4GALNT1	Down
GSE73166	PYGL	Down
GSE73166	GSC	Down
GSE73166	SYNE3	Down
GSE73166	AHNAK2	Down
GSE73166	SERF2	Down
GSE73166	MEF2A	Down
GSE73166	UBL7	Down
GSE73166	ZNF629	Down
GSE73166	EPN2	Down
GSE73166	GPRC5C	Down
GSE73166	CDR2L	Down
GSE73166	NATD1	Down
GSE73166	CSNK1G2	Down
GSE73166	SPPL2B	Down
GSE73166	PIAS4	Down
GSE73166	FEM1A	Down
[truncated: 778 more rows]

## Sheet: Figure1B
Dataset	Type	DASE number
SRP090849	SE	92
SRP090849	RI	15
SRP090849	A3SS	16
SRP090849	A5SS	8
SRP090849	MXE	22

## Sheet: Figure1C
Dataset	Gene	Start	End	FDR	IncLevelDifference	Type
SRP090849	SNHG17	38421005	38422241	8.6707130087e-09	0.287	A3SS
SRP090849	SNHG17	38421005	38422368	0.0496891	0.162	A3SS
SRP090849	PMP22	15260649	15260983	7.50807024901e-05	0.315	A3SS
SRP090849	PARP2	20354808	20354947	0.000310502	0.058	A3SS
SRP090849	EBF3	129840244	129840442	0.0297121	0.109	A3SS
SRP090849	THY1	119420050	119420448	0.00880271	-0.122	A3SS
SRP090849	MUTYH	45333412	45333594	0.0496891	0.137	A3SS
SRP090849	CTNNB1	41239640	41239900	0.00573134	-0.162	A3SS
SRP090849	D2HGDH	241743621	241743815	1.97183916739e-05	0.184	A3SS
SRP090849	BMP1	22176923	22177139	5.09694625928e-05	-0.216	A3SS
SRP090849	OSGEPL1	189746659	189747331	0.0225639	0.105	A3SS
SRP090849	OGFOD2	122976600	122976767	0	0.015	A3SS
SRP090849	PFN2	149964903	149966586	2.75256248905e-07	-0.256	A3SS
SRP090849	EML3	62602758	62602889	0.00879499	-0.078	A3SS
SRP090849	THAP3	6630287	6630353	0.00809816	0.028	A3SS
SRP090849	FN1	215371908	215372300	2.25208216898e-07	0.155	A3SS
SRP090849	FN1	215371908	215372375	0	0.149	A3SS
SRP090849	RBM5	50100531	50103166	0.00120001	-0.173	A3SS
SRP090849	EGFL8	32167086	32167257	0.0225639	0.142	A3SS
SRP090849	SECISBP2	89325426	89325676	0.011053	0.15	A3SS
SRP090849	NCOR2	124429612	124429706	0.00287285	-0.012	A3SS
SRP090849	COL12A1	75084325	75086557	1.97183916739e-05	0.169	A3SS
SRP090849	CNOT1	58556846	58556993	0	-0.029	A3SS
SRP090849	STRADA	63704340	63704582	0.00538636	0.166	A5SS
SRP090849	DGLUCY	91170002	91170201	0.00581978	-0.296	A5SS
SRP090849	PARP2	20344931	20345126	3.36506502886e-07	-0.287	A5SS
SRP090849	ULK3	74837750	74837798	0	-0.615	A5SS
SRP090849	FAM104B	55159125	55159228	0.000168061	-0.103	A5SS
SRP090849	USP21	161163877	161163981	0.00100021	0.068	A5SS
SRP090849	P4HA2	132226696	132227221	0.0154051	-0.151	A5SS
SRP090849	P4HA2	132226931	132227221	0.0290725	-0.146	A5SS
SRP090849	RBIS	85219235	85219363	0.00958889	0.307	A5SS
SRP090849	CIRBP	1271980	1274440	1.19647596088e-05	-0.262	RI
SRP090849	ATP5F1D	1244314	1244825	2.35114920039e-06	-0.251	RI
SRP090849	RBL2	53465437	53467169	0.0105309	-0.137	RI
SRP090849	ZWINT	56360017	56360383	0.0411391	-0.19	RI
SRP090849	AKAP8L	15397713	15399410	0.0393842	-0.193	RI
SRP090849	TMEM41B	9280653	9283593	0.022365	-0.167	RI
SRP090849	KLF4	107487027	107488267	1.83519865971e-12	-0.159	RI
SRP090849	AK2	33007985	33013402	7.58640480105e-05	0.24	RI
SRP090849	CTNNB1	41239133	41239900	9.98103377726e-10	-0.183	RI
SRP090849	CTNNB1	41239133	41239904	1.29050507244e-05	-0.167	RI
SRP090849	EML3	62602758	62603247	0.000543007	-0.09	RI
SRP090849	C14orf93	22998426	22999156	0.0102149	0.191	RI
SRP090849	WASH2P	113595692	113596203	0.00944809	-0.241	RI
SRP090849	RGS1	192576773	192578385	1.92648368406e-05	-0.171	RI
SRP090849	GAS5	173865228	173865547	0.00864641	0.093	RI
SRP090849	DDIT3	57517268	57517753	0.0478897	-0.145	RI
SRP090849	RGS2	192810165	192810431	0.00504836	-0.157	RI
SRP090849	CCN1	85581364	85582284	2.67843011192e-06	-0.107	RI
SRP090849	MXRA8	1354192	1354509	0.000242504	-0.094	RI
SRP090849	BHLHE40	4979961	4980408	2.52469239058e-05	-0.158	RI
SRP090849	DDX17	38487878	38492115	2.36290636391e-07	-0.221	RI
SRP090849	SNHG5	85677794	85678032	0.00944809	-0.144	RI
SRP090849	SNHG5	85678135	85678733	0	-0.417	RI
SRP090849	DDX5	64500548	64502069	0.00115891	-0.124	RI
SRP090849	SF3B1	197418508	197420542	0.00560177	-0.145	RI
SRP090849	CARD8	48238382	48238532	0.00220839	0.088	SE
SRP090849	PVR	44658741	44658900	1.61433376622e-05	0.119	SE
SRP090849	PTPRS	5218786	5218798	9.58600692603e-07	0.301	SE
SRP090849	CIRBP	1273493	1273715	0.00571773	-0.341	SE
SRP090849	CIRBP	1273600	1273715	0.00258542	-0.355	SE
SRP090849	SNHG17	38422086	38422241	5.55612988178e-06	0.257	SE
SRP090849	SNHG17	38422091	38422241	6.76771338573e-06	0.262	SE
SRP090849	SNHG17	38422095	38422241	0.0104058	0.194	SE
SRP090849	RELCH	62279773	62279856	0.000340827	0.438	SE
SRP090849	CHTF8	69120106	69120208	0.00276161	0.242	SE
SRP090849	ISOC2	55455635	55455845	0.00177986	-0.209	SE
SRP090849	KLC1	103684985	103685036	0.0092708	0.207	SE
SRP090849	WARS1	100375282	100375350	0.000282341	-0.262	SE
SRP090849	WARS1	100375282	100375403	0.00176178	-0.243	SE
SRP090849	WARS1	100375282	100375406	0.00452223	-0.232	SE
SRP090849	LMO7	75838139	75838196	0	-0.247	SE
SRP090849	POSTN	37571368	37571458	2.80656302643e-10	-0.187	SE
SRP090849	POSTN	37571368	37571458	0	-0.197	SE
SRP090849	POSTN	37574571	37574652	0	-0.39	SE
SRP090849	POSTN	37574571	37574652	0.000991714	-0.1	SE
SRP090849	ROGDI	4801049	4801321	0.00210534	-0.215	SE
SRP090849	DDX54	113165801	113166032	0	0.318	SE
SRP090849	KANSL1	46039026	46039215	9.84068382337e-12	-0.004	SE
SRP090849	MYL6	56160625	56160670	0	0.136	SE
SRP090849	DNM1L	32738263	32738296	0.0364054	-0.274	SE
SRP090849	TULP3	2920762	2920922	8.41378466897e-09	0.094	SE
SRP090849	SLK	104010815	104010908	0	-0.398	SE
SRP090849	ATP5MD	103394198	103394394	6.5889733692e-05	0.196	SE
SRP090849	PPRC1	102145019	102145090	1.59149018263e-06	0.336	SE
SRP090849	PPRC1	102146671	102147392	2.54584446715e-07	0.335	SE
SRP090849	MYOF	93392916	93392955	1.22669213867e-09	0.343	SE
SRP090849	EXOC7	76091142	76091235	0	0.557	SE
SRP090849	CREM	35148367	35148491	0.0439069	0.026	SE
SRP090849	ABI1	26755654	26755741	0.0138611	0.205	SE
SRP090849	CTSC	88328111	88328196	0	0.347	SE
SRP090849	ARFGAP2	47172709	47172751	0.00160395	-0.124	SE
SRP090849	CD44	35211245	35211449	0	-0.198	SE
SRP090849	ZNF195	3360719	3360788	0.0190379	0.189	SE
SRP090849	SPTAN1	128592982	128593042	0.00444669	-0.219	SE
SRP090849	TNC	115048259	115048532	4.84085946543e-10	-0.138	SE
SRP090849	TNC	115052739	115053015	3.3718242061e-07	-0.118	SE
SRP090849	ACSF3	89114338	89114487	0.00137322	-0.001	SE
SRP090849	GPR176	39807005	39807258	0.0386559	0.221	SE
SRP090849	CCDC28B	32204232	32204379	0.0495441	-0.086	SE
SRP090849	USO1	75795335	75795356	0	-0.074	SE
SRP090849	MRPL22	154950802	154950938	0.00424633	0.223	SE
SRP090849	MRPL22	154950820	154950938	0.0234702	0.154	SE
SRP090849	FAT1	186590367	186590403	0.026371	-0.176	SE
SRP090849	VEGFA	43780731	43780785	1.57154390837e-07	-0.248	SE
SRP090849	VEGFA	43780731	43780803	2.80656302643e-10	-0.318	SE
SRP090849	VEGFA	43780731	43780803	1.09340931371e-12	-0.243	SE
SRP090849	VEGFA	43780731	43780854	3.25651946286e-07	-0.201	SE
SRP090849	CHFR	132869618	132869798	0.0252418	0.105	SE
SRP090849	FLNB	58141857	58141896	2.45119920441e-05	-0.382	SE
SRP090849	FLNB	58141857	58141929	1.55379218264e-12	-0.445	SE
SRP090849	HNMT	137967096	137967386	0.00614711	0.208	SE
SRP090849	SLC35F5	113717752	113717848	0.00357043	0.206	SE
SRP090849	FBLN2	13621774	13621915	0.00575989	-0.21	SE
SRP090849	MED31	6649981	6650078	1.02149851667e-07	0.126	SE
SRP090849	PRKDC	47782161	47782254	1.07017436579e-09	-0.252	SE
SRP090849	DISP1	222827427	222827601	0.00177715	-0.262	SE
SRP090849	ENPP2	119595846	119596002	1.31209117645e-11	0.233	SE
SRP090849	CD46	207767606	207767651	3.44423933818e-11	0.01	SE
SRP090849	LY96	74004795	74004885	0.0196622	0.128	SE
SRP090849	SAMD4A	54784339	54784447	0.00588073	0.118	SE
SRP090849	SAP130	127977984	127978089	0.00107292	0.066	SE
SRP090849	THEM4	151889982	151890214	0.0213793	0.291	SE
SRP090849	SNRNP70	49102113	49103587	0.00554987	-0.121	SE
SRP090849	ACAN	88873841	88874024	0.00169447	0.197	SE
SRP090849	ACAN	88873841	88874059	0.000116868	0.273	SE
SRP090849	SEC31A	82842139	82842481	0.000758096	-0.182	SE
SRP090849	SEC31A	82842184	82842481	0.0141087	-0.16	SE
SRP090849	FLNA	154357250	154357274	0.0149405	0.125	SE
SRP090849	MACF1	39465094	39465112	0.000606418	-0.175	SE
SRP090849	FN1	215372108	215372300	3.39473771651e-08	0.123	SE
SRP090849	FN1	215372108	215372375	6.37505169426e-11	0.113	SE
SRP090849	RBM5	50100531	50100605	0.00269725	-0.184	SE
SRP090849	NEXN	77925187	77925229	1.34592315655e-05	-0.334	SE
SRP090849	CD55	207340390	207340508	0.000305645	0.101	SE
SRP090849	RABEPK	125213369	125213522	0.00269725	0.177	SE
SRP090849	TCEA3	23408663	23408726	8.81104795777e-06	0.179	SE
SRP090849	MKNK2	2039630	2039856	0.000535779	-0.258	SE
SRP090849	SRSF3	36599820	36600276	0.000889322	0.116	SE
SRP090849	WBP1	74459477	74459562	0.0190379	-0.284	SE
SRP090849	HAAO	42769712	42769858	0.00687076	0.113	SE
SRP090849	RABGAP1L	174877391	174877605	0.00176178	-0.233	SE
SRP090849	RABGAP1L	174957890	174958173	0	0.362	SE
SRP090849	DCAF6	168015780	168015951	0.0257214	0.213	SE
SRP090849	PUM2	20278582	20278819	0.0252418	0.152	SE
SRP090849	KIAA1217	24494499	24494604	2.92596332348e-09	-0.375	SE
SRP090849	HP1BP3	20780344	20780540	0.0377099	0.191	SE
SRP090849	PSME3IP1	57178501	57178852	0.0110706	-0.04	SE
SRP090849	CDC42BPA	227112670	227112913	0.00271428	0.189	SE
SRP090849	CD47	108050577	108050602	0	-0.219	SE
SRP090849	PPFIBP1	27658815	27658848	0.0175683	-0.312	SE
SRP090849	PPIL3	200882341	200882435	0.00132655	-0.149	SE
SRP090849	MFF	227342744	227342819	0.0207518	0.223	SE
SRP090849	LETMD1	51052091	51052207	0.0106605	-0.006	SE
SRP090849	PELO	52799884	52801120	6.04753780298e-05	0.24	SE
SRP090849	APLP2	130123611	130123779	0	-0.35	SE
SRP090849	RAI14	34813573	34813660	8.81104795777e-06	-0.249	SE
SRP090849	OGFOD3	82394330	82394543	0.00447555	-0.329	SE
SRP090849	ACSF2	50464525	50464599	2.59650867473e-05	-0.156	SE
SRP090849	ITGB3BP	63478763	63478833	1.17902112761e-05	-0.212	SE
SRP090849	ITGB3BP	63490082	63490218	3.92492803232e-05	-0.264	SE
SRP090849	FRYL	48502827	48502845	0.00279701	0.017	SE
SRP090849	ARID1B	157174846	157175005	0.00203821	0.183	SE
SRP090849	PSAP	71823887	71823896	3.52486945724e-09	0.206	SE
SRP090849	MACROH2A1	135350822	135350913	0.0141087	0.187	SE
SRP090849	FAM13B	137946227	137946311	0.00149748	-0.015	SE
SRP090849	DIAPH1	141588223	141588250	8.81104795777e-06	0.261	SE
SRP090849	PCGF3	732443	732498	0.00550123	0.178	SE
SRP090849	TRIM41	181233412	181233435	0.0140694	-0.031	SE
SRP090849	BTN3A2	26370321	26370603	0	0.504	SE
SRP090849	PPT2	32153998	32154404	0.00152681	0.189	SE
SRP090849	PPT2	32154195	32154404	0.00145806	0.186	SE
SRP090849	DRAM2	111139500	111139666	0.00463406	0.15	SE
SRP090849	CCND3	41940369	41940585	4.94169538117e-05	0.145	SE
SRP090849	MS4A7	60385087	60385222	0.0291757	0.252	SE
SRP090849	MAP3K4	161098277	161098427	0	0.008	SE
SRP090849	CTNND1	57791384	57791673	1.34592315655e-05	0.18	SE
SRP090849	PDGFA	500430	500499	0	-0.568	SE
SRP090849	DNM2	10808568	10808580	7.41993183531e-08	-0.303	SE
SRP090849	MARF1	15625371	15625800	1.05586892727e-09	-0.017	SE
SRP090849	COL6A3	237387581	237388184	6.08419796376e-05	-0.212	SE
SRP090849	TMEM263	106957081	106957149	0.0447853	-0.19	SE
SRP090849	TBC1D23	100311832	100311877	6.5889733692e-05	0.211	SE
SRP090849	ST7	117134123	117134192	0	0.313	SE
SRP090849	RBIS	85219235	85219360	0.0141087	0.146	SE
SRP090849	RBIS	85219235	85219363	0.000364695	0.184	SE
SRP090849	MLH3	75039910	75040015	5.23686488268e-06	-0.179	SE
SRP090849	SNHG29	16439527	16439703	0.000637845	0.122	SE
SRP090849	RRBP1	17679998	17680075	0.00324054	-0.151	SE
SRP090849	PTK2B	27445793	27445919	4.30730091182e-07	0.248	SE
SRP090849	SYNE1	152130719	152130778	6.44218023478e-07	0.203	SE
SRP090849	SYNE1	152145486	152145555	3.40290846612e-08	0.172	SE
SRP090849	MSC-AS1	71965408	71965534	0.000502521	-0.122	SE
Dataset	Gene	X1stExonStart_0base	X1stExonEnd	X2ndExonStart_0base	X2ndExonEnd	FDR	IncLevelDifference	Type
SRP090849	AP1G2	23565118	23565199	23565605	23565701	0.00549833	0.006	MXE
SRP090849	INPP5A	132607914	132607956	132645867	132645968	0.000411439	0.013	MXE
SRP090849	PPRC1	102144249	102144307	102146671	102147392	0.0315799	-0.262	MXE
SRP090849	CCDC82	96373374	96373467	96387529	96387613	0.00248842	-0.046	MXE
SRP090849	CCDC82	96383268	96383473	96387529	96387613	4.99096706029e-05	-0.072	MXE
SRP090849	NUMA1	72049418	72049539	72069841	72069911	0.0315799	0.137	MXE
SRP090849	LSP1	1880086	1880224	1883418	1883560	1.18113652192e-09	0.14	MXE
SRP090849	LSP1	1880086	1880224	1883418	1883560	2.74274041459e-07	0.12	MXE
SRP090849	TNC	115042218	115042341	115046409	115046682	0.040914	-0.096	MXE
SRP090849	TNC	115048259	115048532	115052739	115053015	0.000411439	-0.111	MXE
SRP090849	AKNA	114376465	114377532	114381059	114381446	0.0220684	-0.083	MXE
SRP090849	VEGFA	43780731	43780803	43781955	43782052	0	-0.359	MXE
SRP090849	RABEP2	28905703	28905759	28905866	28905878	1.27614531281e-05	0.182	MXE
SRP090849	HLA-B	31356166	31356442	31356687	31356957	2.74998918867e-06	-0.163	MXE
SRP090849	STAG3L5P-PVRIG2P-PILRB	100338772	100338889	100345864	100345968	0.0106023	0.067	MXE
SRP090849	ACAN	88860325	88860439	88868215	88868329	0.00190556	0.264	MXE
SRP090849	IFI16	159032523	159032691	159045296	159045464	9.90785372455e-06	0.186	MXE
SRP090849	IFI16	159049431	159049599	159051678	159053724	3.99234454385e-08	-0.153	MXE
SRP090849	SCMH1	41142877	41143112	41160874	41160898	0.00407174	0.166	MXE
SRP090849	HLA-C	31269492	31269525	31269965	31270085	2.49191740082e-08	-0.155	MXE
SRP090849	HLA-C	31269492	31269543	31269965	31270085	1.85682248744e-08	-0.167	MXE
SRP090849	MFF	227342744	227342819	227352513	227352573	0.0315799	0.185	MXE
SRP090849	TMEM87A	42231191	42231260	42231843	42231915	1.06995908958e-08	-0.168	MXE
SRP090849	HLA-A	29944121	29944397	29944499	29944616	0.000256729	-0.108	MXE
SRP090849	MACROH2A1	135350822	135350913	135352945	135353045	4.99096706029e-05	-0.172	MXE
SRP090849	MACROH2A1	135350822	135350913	135352945	135353045	0.00686546	-0.172	MXE
SRP090849	VPS50	93258158	93258276	93258356	93258392	0.0261909	0.137	MXE
SRP090849	BTN3A2	26370321	26370603	26372896	26373097	0.00544723	0.24	MXE
SRP090849	HLA-DRB1	32580246	32580270	32580745	32580856	0	-0.098	MXE
SRP090849	HLA-DRB1	32580745	32580856	32581556	32581838	0.00199974	-0.124	MXE
SRP090849	HLA-DRB1	32581556	32581838	32584108	32584378	0	0.129	MXE
SRP090849	RAB23	57196449	57196606	57210225	57210445	0.0203363	-0.026	MXE
SRP090849	ST7	117136080	117136235	117138434	117138532	9.05183594746e-09	-0.189	MXE
SRP090849	PDLIM2	22585320	22585399	22589297	22589374	0	-0.299	MXE

## Sheet: Figure1D
Gene	Type
AP1G2	DASE parent gene
INPP5A	DASE parent gene
PPRC1	DASE parent gene
CCDC82	DASE parent gene
NUMA1	DASE parent gene
LSP1	DASE parent gene
TNC	DASE parent gene
AKNA	DASE parent gene
VEGFA	DASE parent gene
RABEP2	DASE parent gene
HLA-B	DASE parent gene
STAG3L5P-PVRIG2P-PILRB	DASE parent gene
ACAN	DASE parent gene
IFI16	DASE parent gene
SCMH1	DASE parent gene
HLA-C	DASE parent gene
MFF	DASE parent gene
TMEM87A	DASE parent gene
HLA-A	DASE parent gene
MACROH2A1	DASE parent gene
VPS50	DASE parent gene
BTN3A2	DASE parent gene
HLA-DRB1	DASE parent gene
RAB23	DASE parent gene
ST7	DASE parent gene
PDLIM2	DASE parent gene
SNHG17	DASE parent gene
PMP22	DASE parent gene
PARP2	DASE parent gene
EBF3	DASE parent gene
THY1	DASE parent gene
MUTYH	DASE parent gene
CTNNB1	DASE parent gene
D2HGDH	DASE parent gene
BMP1	DASE parent gene
OSGEPL1	DASE parent gene
OGFOD2	DASE parent gene
PFN2	DASE parent gene
EML3	DASE parent gene
THAP3	DASE parent gene
FN1	DASE parent gene
RBM5	DASE parent gene
EGFL8	DASE parent gene
SECISBP2	DASE parent gene
NCOR2	DASE parent gene
COL12A1	DASE parent gene
CNOT1	DASE parent gene
STRADA	DASE parent gene
DGLUCY	DASE parent gene
ULK3	DASE parent gene
FAM104B	DASE parent gene
USP21	DASE parent gene
P4HA2	DASE parent gene
RBIS	DASE parent gene
CIRBP	DASE parent gene
ATP5F1D	DASE parent gene
RBL2	DASE parent gene
ZWINT	DASE parent gene
AKAP8L	DASE parent gene
TMEM41B	DASE parent gene
KLF4	DASE parent gene
AK2	DASE parent gene
C14orf93	DASE parent gene
WASH2P	DASE parent gene
RGS1	DASE parent gene
GAS5	DASE parent gene
DDIT3	DASE parent gene
RGS2	DASE parent gene
CCN1	DASE parent gene
MXRA8	DASE parent gene
BHLHE40	DASE parent gene
DDX17	DASE parent gene
SNHG5	DASE parent gene
DDX5	DASE parent gene
SF3B1	DASE parent gene
CARD8	DASE parent gene
PVR	DASE parent gene
PTPRS	DASE parent gene
RELCH	DASE parent gene
CHTF8	DASE parent gene
ISOC2	DASE parent gene
KLC1	DASE parent gene
WARS1	DASE parent gene
LMO7	DASE parent gene
POSTN	DASE parent gene
ROGDI	DASE parent gene
DDX54	DASE parent gene
KANSL1	DASE parent gene
MYL6	DASE parent gene
DNM1L	DASE parent gene
TULP3	DASE parent gene
SLK	DASE parent gene
ATP5MD	DASE parent gene
MYOF	DASE parent gene
EXOC7	DASE parent gene
CREM	DASE parent gene
ABI1	DASE parent gene
CTSC	DASE parent gene
ARFGAP2	DASE parent gene
CD44	DASE parent gene
ZNF195	DASE parent gene
SPTAN1	DASE parent gene
ACSF3	DASE parent gene
GPR176	DASE parent gene
CCDC28B	DASE parent gene
USO1	DASE parent gene
MRPL22	DASE parent gene
FAT1	DASE parent gene
CHFR	DASE parent gene
FLNB	DASE parent gene
HNMT	DASE parent gene
SLC35F5	DASE parent gene
FBLN2	DASE parent gene
MED31	DASE parent gene
PRKDC	DASE parent gene
DISP1	DASE parent gene
ENPP2	DASE parent gene
CD46	DASE parent gene
LY96	DASE parent gene
SAMD4A	DASE parent gene
SAP130	DASE parent gene
THEM4	DASE parent gene
SNRNP70	DASE parent gene
SEC31A	DASE parent gene
FLNA	DASE parent gene
MACF1	DASE parent gene
NEXN	DASE parent gene
CD55	DASE parent gene
RABEPK	DASE parent gene
TCEA3	DASE parent gene
MKNK2	DASE parent gene
SRSF3	DASE parent gene
WBP1	DASE parent gene
HAAO	DASE parent gene
RABGAP1L	DASE parent gene
DCAF6	DASE parent gene
PUM2	DASE parent gene
KIAA1217	DASE parent gene
HP1BP3	DASE parent gene
PSME3IP1	DASE parent gene
CDC42BPA	DASE parent gene
CD47	DASE parent gene
PPFIBP1	DASE parent gene
PPIL3	DASE parent gene
LETMD1	DASE parent gene
PELO	DASE parent gene
APLP2	DASE parent gene
RAI14	DASE parent gene
OGFOD3	DASE parent gene
ACSF2	DASE parent gene
ITGB3BP	DASE parent gene
FRYL	DASE parent gene
ARID1B	DASE parent gene
PSAP	DASE parent gene
FAM13B	DASE parent gene
DIAPH1	DASE parent gene
PCGF3	DASE parent gene
TRIM41	DASE parent gene
PPT2	DASE parent gene
DRAM2	DASE parent gene
CCND3	DASE parent gene
MS4A7	DASE parent gene
MAP3K4	DASE parent gene
CTNND1	DASE parent gene
PDGFA	DASE parent gene
DNM2	DASE parent gene
MARF1	DASE parent gene
COL6A3	DASE parent gene
TMEM263	DASE parent gene
TBC1D23	DASE parent gene
MLH3	DASE parent gene
SNHG29	DASE parent gene
RRBP1	DASE parent gene
PTK2B	DASE parent gene
SYNE1	DASE parent gene
MSC-AS1	DASE parent gene
IST1	Up cDEG
N4BP2L2	Up cDEG
SPATA2	Up cDEG
NFATC3	Up cDEG
PXN	Up cDEG
PFKL	Up cDEG
VAMP2	Up cDEG
PPP4R1	Up cDEG
ALCAM	Up cDEG
PPP1R12B	Up cDEG
GAK	Up cDEG
CDC16	Up cDEG
PKIG	Up cDEG
C7	Up cDEG
BCL6	Up cDEG
NCK2	Up cDEG
SEMA3C	Up cDEG
SH3YL1	Up cDEG
MEIS1	Up cDEG
FRY	Up cDEG
FZD1	Up cDEG
PCGF3	Up cDEG
KIAA0753	Up cDEG
PER2	Up cDEG
BMP2	Up cDEG
EHD2	Up cDEG
BCHE	Up cDEG
MST1	Up cDEG
PIP5K1B	Up cDEG
PCDH17	Up cDEG
SCGB1A1	Up cDEG
TBX2	Up cDEG
ZNF430	Up cDEG
SMAD6	Up cDEG
CC2D1A	Up cDEG
VAMP4	Up cDEG
MUC1	Up cDEG
REV3L	Up cDEG
NR2F2	Up cDEG
LRP5	Up cDEG
PRKCI	Up cDEG
PKP3	Up cDEG
RORA	Up cDEG
THPO	Up cDEG
MTUS1	Up cDEG
TBC1D9	Up cDEG
PSKH1	Up cDEG
SIPA1L3	Up cDEG
ZNF266	Up cDEG
GORASP1	Up cDEG
TAOK1	Up cDEG
A2M	Up cDEG
MAP3K6	Up cDEG
GRAMD1C	Up cDEG
TMC5	Up cDEG
FBXL12	Up cDEG
ZNF83	Up cDEG
GPR153	Up cDEG
FTH1	Up cDEG
TACC1	Up cDEG
CD59	Up cDEG
DUSP1	Up cDEG
CDH1	Up cDEG
CLDN4	Up cDEG
JUNB	Up cDEG
ZFP36	Up cDEG
EGR1	Up cDEG
PPP1R15A	Up cDEG
EPHX1	Up cDEG
LTF	Up cDEG
TACSTD2	Up cDEG
NR4A1	Up cDEG
FOSB	Up cDEG
LPP	Up cDEG
SERPINA1	Up cDEG
CAV2	Up cDEG
AQP3	Up cDEG
HPGD	Up cDEG
SLC34A2	Up cDEG
MMP7	Up cDEG
ABCA3	Up cDEG
CXCL1	Up cDEG
CD44	Up cDEG
CCL21	Up cDEG
FOXA1	Up cDEG
EMP2	Up cDEG
VIPR1	Up cDEG
TMPRSS2	Up cDEG
MAFF	Up cDEG
EGR2	Up cDEG
PGC	Up cDEG
BCL2A1	Up cDEG
TYRP1	Up cDEG
MARCO	Up cDEG
SFTPC	Up cDEG
CA4	Up cDEG
ETV1	Up cDEG
AQP1	Up cDEG
CXCL3	Up cDEG
CITED2	Up cDEG
ARHGEF16	Up cDEG
ABCC3	Up cDEG
DMBT1	Up cDEG
FOS	Up cDEG
CXCL2	Up cDEG
CD69	Up cDEG
SFTPB	Up cDEG
GATA6	Up cDEG
CYP4B1	Up cDEG
RGN	Up cDEG
G0S2	Up cDEG
CLDN18	Up cDEG
PERP	Up cDEG
C3	Up cDEG
EVL	Up cDEG
RNF38	Up cDEG
SIGIRR	Up cDEG
TREM1	Up cDEG
NINJ2	Up cDEG
F11R	Up cDEG
WARS1	Up cDEG
TGM2	Up cDEG
EFEMP1	Up cDEG
ERCC5	Up cDEG
ICAM1	Up cDEG
TNFSF10	Up cDEG
WBP4	Up cDEG
MPZL2	Up cDEG
PCCA	Up cDEG
VWA5A	Up cDEG
ARHGAP44	Up cDEG
SLC44A4	Up cDEG
ANK3	Up cDEG
TIAM1	Up cDEG
CEACAM1	Up cDEG
UPF3A	Up cDEG
METTL7A	Up cDEG
HLA-C	Up cDEG
DEPP1	Up cDEG
IL33	Up cDEG
IDO1	Up cDEG
MARCHF2	Up cDEG
MYH10	Up cDEG
CCDC69	Up cDEG
ATP11A	Up cDEG
HOXA5	Up cDEG
TSC22D1	Up cDEG
AFTPH	Up cDEG
FLRT3	Up cDEG
EGFL6	Up cDEG
CLEC1A	Up cDEG
DHRS9	Up cDEG
ELMO2	Up cDEG
S100A10	Up cDEG
ABLIM1	Up cDEG
ADD3	Up cDEG
SNRNP70	Up cDEG
JUN	Up cDEG
NFKBIA	Up cDEG
TJP2	Up cDEG
AK1	Up cDEG
DENND4B	Up cDEG
CTDSP2	Up cDEG
PHACTR2	Up cDEG
DST	Up cDEG
CCP110	Up cDEG
IL11RA	Up cDEG
SHROOM2	Up cDEG
ANG	Up cDEG
ZNF136	Up cDEG
CTRC	Up cDEG
CCL13	Up cDEG
AKAP13	Up cDEG
KLF6	Up cDEG
ASH2L	Up cDEG
LRIG1	Up cDEG
RHOB	Up cDEG
DDHD2	Up cDEG
CAMTA1	Up cDEG
TACR2	Up cDEG
NIBAN1	Up cDEG
RNF128	Up cDEG
CRTAC1	Up cDEG
RIPK4	Up cDEG
TMEM80	Up cDEG
GLUL	Up cDEG
STOM	Up cDEG
FBXO7	Up cDEG
ANXA4	Up cDEG
CTSC	Up cDEG
CAPG	Up cDEG
ZMYND11	Up cDEG
NEDD9	Up cDEG
LIMK2	Up cDEG
EP300	Up cDEG
PARP4	Up cDEG
CTNNAL1	Up cDEG
PRKCD	Up cDEG
CABIN1	Up cDEG
LMO7	Up cDEG
WFS1	Up cDEG
ADGRE5	Up cDEG
RABGAP1L	Up cDEG
PAPSS2	Up cDEG
CAV1	Up cDEG
PTK2B	Up cDEG
RASSF2	Up cDEG
ST3GAL5	Up cDEG
CDH3	Up cDEG
LAD1	Up cDEG
SLC35A1	Up cDEG
FSTL3	Up cDEG
FAM193A	Up cDEG
PNPLA6	Up cDEG
CEACAM6	Up cDEG
GAB2	Up cDEG
ARHGAP29	Up cDEG
KDM6A	Up cDEG
PIGR	Up cDEG
GCH1	Up cDEG
FAAH	Up cDEG
FLI1	Up cDEG
GRK5	Up cDEG
TLE2	Up cDEG
ABCG1	Up cDEG
DPYD	Up cDEG
RPS6KA2	Up cDEG
GAS8	Up cDEG
HPN	Up cDEG
DOCK4	Up cDEG
APOH	Up cDEG
ATP2B4	Up cDEG
ZNF821	Up cDEG
CPA3	Up cDEG
ZMYND10	Up cDEG
STAC	Up cDEG
IL7R	Up cDEG
PTPRB	Up cDEG
ZBTB16	Up cDEG
CD1C	Up cDEG
ADRB2	Up cDEG
FOXF2	Up cDEG
LDB2	Up cDEG
FLT3	Up cDEG
CCN4	Up cDEG
GUCY1A2	Up cDEG
PLAGL1	Up cDEG
PROS1	Up cDEG
RBPMS	Up cDEG
GATA2	Up cDEG
ADD1	Up cDEG
MAN1A1	Up cDEG
APLP2	Up cDEG
CAPN2	Up cDEG
TAPBP	Up cDEG
POR	Up cDEG
DDAH1	Up cDEG
GPC3	Up cDEG
SYNE1	Up cDEG
GPM6A	Up cDEG
RAB27A	Up cDEG
SOX13	Up cDEG
RASSF9	Up cDEG
DLC1	Up cDEG
ACVRL1	Up cDEG
MGLL	Up cDEG
ATP11B	Up cDEG
DOCK9	Up cDEG
ADGRF5	Up cDEG
JCAD	Up cDEG
ZC3H4	Up cDEG
CD3D	Up cDEG
MEGF6	Up cDEG
PAX1	Up cDEG
ZNF468	Up cDEG
ARHGEF10	Up cDEG
DAAM1	Up cDEG
PPP1R13B	Up cDEG
DSG2	Up cDEG
ARGLU1	Up cDEG
EPS8L2	Up cDEG
MRTFB	Up cDEG
CAMK2N1	Up cDEG
NAV2	Up cDEG
CDCP1	Up cDEG
C1orf115	Up cDEG
C14orf132	Up cDEG
TNS1	Up cDEG
DDX60	Up cDEG
CACFD1	Up cDEG
B3GNT2	Up cDEG
RAI2	Up cDEG
C3orf52	Up cDEG
WWC3	Up cDEG
TMEM74B	Up cDEG
NOD2	Up cDEG
KCNN2	Up cDEG
FHL5	Up cDEG
TSPAN32	Up cDEG
TBX4	Up cDEG
ANKRD36B	Up cDEG
LBH	Up cDEG
BACH2	Up cDEG
ABHD6	Up cDEG
BRD7	Up cDEG
CASKIN2	Up cDEG
FAM174B	Up cDEG
LRCH4	Up cDEG
IDI2	Up cDEG
TERT	Up cDEG
PNPT1	Up cDEG
ZBTB2	Up cDEG
NRG3	Up cDEG
ZNF674	Up cDEG
RADX	Up cDEG
PIH1D2	Up cDEG
CDYL2	Up cDEG
PARD6G-AS1	Up cDEG
LINC00299	Up cDEG
SMG5	Up cDEG
SPC24	Up cDEG
CNPY1	Up cDEG
AP1G1	Up cDEG
CHST10	Up cDEG
TBC1D8	Up cDEG
DHODH	Up cDEG
SNRNP200	Up cDEG
ADIPOR2	Up cDEG
CHD2	Up cDEG
NR4A2	Up cDEG
RBM7	Up cDEG
CORO2A	Up cDEG
MUC4	Up cDEG
PKD1L2	Up cDEG
ATP13A4	Up cDEG
CCT6B	Up cDEG
CNKSR1	Up cDEG
FERD3L	Up cDEG
FNDC3A	Up cDEG
FRK	Up cDEG
HYLS1	Up cDEG
MAP3K13	Up cDEG
NBEA	Up cDEG
NIPSNAP3B	Up cDEG
NTS	Up cDEG
OR2A25	Up cDEG
PLK2	Up cDEG
POLR3F	Up cDEG
SLITRK6	Up cDEG
TEX9	Up cDEG
TUBGCP3	Up cDEG
VPS36	Up cDEG
ZNF420	Up cDEG
ZNF561	Up cDEG
C15orf48	Up cDEG
AMY1B	Up cDEG
ANKRD28	Up cDEG
ARC	Up cDEG
ARX	Up cDEG
ASH1L	Up cDEG
C6	Up cDEG
CDH2	Up cDEG
CDH8	Up cDEG
CORT	Up cDEG
DLX1	Up cDEG
DLX2	Up cDEG
DNMT1	Up cDEG
EBP	Up cDEG
FDPS	Up cDEG
FGB	Up cDEG
HES2	Up cDEG
HMGN1	Up cDEG
HOXB4	Up cDEG
HTR3B	Up cDEG
KIF21A	Up cDEG
LYPD1	Up cDEG
MAST1	Up cDEG
NIT1	Up cDEG
PKD1	Up cDEG
PMPCA	Up cDEG
PPP1R15B	Up cDEG
PRSS35	Up cDEG
QTRT1	Up cDEG
RGSL1	Up cDEG
RNASE13	Up cDEG
RPS28	Up cDEG
SACS	Up cDEG
SERPINA6	Up cDEG
SFPQ	Up cDEG
SYNGAP1	Up cDEG
TOPBP1	Up cDEG
UBE2R2	Up cDEG
UHRF2	Up cDEG
USP13	Up cDEG
MXI1	Up cDEG
VAMP1	Up cDEG
AASS	Up cDEG
ADRB3	Up cDEG
ALS2	Up cDEG
APAF1	Up cDEG
ARL5B	Up cDEG
ARSK	Up cDEG
BCL9	Up cDEG
BIRC6	Up cDEG
BMPR2	Up cDEG
C10orf67	Up cDEG
C16orf46	Up cDEG
CIAPIN1	Up cDEG
COL4A4	Up cDEG
CTRL	Up cDEG
CYP51A1	Up cDEG
DENND1B	Up cDEG
DHX38	Up cDEG
DISP1	Up cDEG
DMTF1	Up cDEG
DMXL1	Up cDEG
EDN2	Up cDEG
EHHADH	Up cDEG
ELMO3	Up cDEG
ENOSF1	Up cDEG
GANC	Up cDEG
GATA5	Up cDEG
GLP1R	Up cDEG
GNB3	Up cDEG
GPC5	Up cDEG
HS6ST2	Up cDEG
KIAA1958	Up cDEG
KIRREL3	Up cDEG
LCAT	Up cDEG
LIN9	Up cDEG
MGAT4C	Up cDEG
MON2	Up cDEG
NIF3L1	Up cDEG
NLK	Up cDEG
PHIP	Up cDEG
PIK3C3	Up cDEG
PLCB4	Up cDEG
POLI	Up cDEG
PPM1D	Up cDEG
PRMT8	Up cDEG
RAB14	Up cDEG
RAI1	Up cDEG
RAPGEFL1	Up cDEG
RCOR1	Up cDEG
RRN3	Up cDEG
SEMA4G	Up cDEG
SIGLEC6	Up cDEG
SLC39A10	Up cDEG
SLC4A5	Up cDEG
SLC5A1	Up cDEG
SLC9A4	Up cDEG
SMAD9	Up cDEG
SPTBN5	Up cDEG
TCP11L2	Up cDEG
TNIP3	Up cDEG
TNK1	Up cDEG
TNN	Up cDEG
YES1	Up cDEG
ZCCHC8	Up cDEG
ZDHHC21	Up cDEG
ZNF90	Up cDEG
BCL2L11	Up cDEG
BCL2L14	Up cDEG
BICD2	Up cDEG
BNC1	Up cDEG
CGGBP1	Up cDEG
COLEC12	Up cDEG
EWSR1	Up cDEG
LMO3	Up cDEG
PDPR	Up cDEG
PKHD1	Up cDEG
USP41	Up cDEG
SFTPA2	Up cDEG
TNFRSF10D	Up cDEG
RASSF5	Up cDEG
LDLR	Up cDEG
SCGB3A2	Up cDEG
HSD11B1	Up cDEG
GADD45G	Up cDEG
AANAT	Up cDEG
WNT2	Up cDEG
GRAP2	Up cDEG
SLC11A1	Up cDEG
FZD6	Up cDEG
MAL	Up cDEG
LAMA2	Up cDEG
RARRES2	Up cDEG
MPDZ	Up cDEG
SLC4A4	Up cDEG
IL9R	Up cDEG
SSTR4	Up cDEG
CXCL5	Up cDEG
AQP4	Up cDEG
ARHGAP18	Up cDEG
ARNT2	Up cDEG
FBXL14	Up cDEG
MFSD2A	Up cDEG
C1orf21	Up cDEG
RPTN	Up cDEG
MPP7	Up cDEG
TMEM26	Up cDEG
OR56A1	Up cDEG
OR6A2	Up cDEG
MIR26A2	Up cDEG
LRIG3	Up cDEG
CTAGE1	Up cDEG
PRDX2	Up cDEG
LOC284788	Up cDEG
H1-3	Up cDEG
H3C8	Up cDEG
HS3ST5	Up cDEG
SPAG8	Up cDEG
RN7SL328P	Up cDEG
MAP10	Up cDEG
SPATA6	Up cDEG
HFM1	Up cDEG
CABCOCO1	Up cDEG
ARHGAP19-SLIT1	Up cDEG
TRIM5	Up cDEG
TAS2R50	Up cDEG
E2F7	Up cDEG
ANKLE2	Up cDEG
FREM2	Up cDEG
ABHD13	Up cDEG
N4BP2L1	Up cDEG
PTPN21	Up cDEG
SEMA6D	Up cDEG
ZNF23	Up cDEG
RUNDC1	Up cDEG
DGKE	Up cDEG
IKZF3	Up cDEG
ZNF726	Up cDEG
ZNF792	Up cDEG
ZNF461	Up cDEG
ZNF607	Up cDEG
DNAH6	Up cDEG
PLG	Up cDEG
CCDC138	Up cDEG
ITGB6	Up cDEG
SNAP25	Up cDEG
SPTLC3	Up cDEG
EPB41L1	Up cDEG
SAMHD1	Up cDEG
PARP15	Up cDEG
P2RY1	Up cDEG
ZNF852	Up cDEG
IQCG	Up cDEG
STARD4	Up cDEG
RNF145	Up cDEG
ICA1	Up cDEG
HOXA3	Up cDEG
KIAA0895	Up cDEG
DEFB1	Up cDEG
VPS13A	Up cDEG
TDRD7	Up cDEG
ARSD	Up cDEG
CRAMP1	Up cDEG
TRMT11	Up cDEG
NTN4	Up cDEG
CDC14A	Up cDEG
KLF5	Up cDEG
TLE6	Up cDEG
MDM1	Up cDEG
ARHGEF2	Up cDEG
LHX4	Up cDEG
ACKR4	Up cDEG
WDR33	Up cDEG
GABBR2	Up cDEG
BTBD11	Up cDEG
CFAP70	Up cDEG
TFF3	Up cDEG
AKNAD1	Up cDEG
ERCC3	Up cDEG
PROK2	Up cDEG
DNAJC5G	Up cDEG
KLF15	Up cDEG
CFAP100	Up cDEG
MMP10	Up cDEG
PLA2G4F	Up cDEG
WNT10B	Up cDEG
IRX5	Up cDEG
PUS1	Up cDEG
GOLGA8J	Up cDEG
PNPLA1	Up cDEG
PLCXD1	Up cDEG
RBM33	Up cDEG
CDK10	Up cDEG
CD55	Up cDEG
KCNU1	Up cDEG
HSBP1L1	Up cDEG
TNFRSF13B	Up cDEG
RPS4X	Down cDEG
SPOP	Down cDEG
FHIT	Down cDEG
PIGH	Down cDEG
STEAP3	Down cDEG
SULT4A1	Down cDEG
BBS10	Down cDEG
RPL27	Down cDEG
CANX	Down cDEG
HINT1	Down cDEG
IPO7	Down cDEG
COX7A2L	Down cDEG
AKR1B1	Down cDEG
PSMA3	Down cDEG
SDHC	Down cDEG
NDUFA1	Down cDEG
GNPDA1	Down cDEG
LYPLA1	Down cDEG
SLC2A5	Down cDEG
AGGF1	Down cDEG
PRDX1	Down cDEG
EIF2S2	Down cDEG
DCTN5	Down cDEG
GHITM	Down cDEG
CRADD	Down cDEG
GTF2H5	Down cDEG
MRPL23	Down cDEG
WDR41	Down cDEG
NDUFB2	Down cDEG
PLEK2	Down cDEG
ANKS1B	Down cDEG
ZCCHC10	Down cDEG
SF3B5	Down cDEG
OR12D2	Down cDEG
NPBWR2	Down cDEG
ANAPC5	Down cDEG
SEPHS2	Down cDEG
CSE1L	Down cDEG
CPSF6	Down cDEG
DHFR	Down cDEG
TYMS	Down cDEG
CAD	Down cDEG
MTIF2	Down cDEG
TTF2	Down cDEG
PPIC	Down cDEG
EXO1	Down cDEG
THBS4	Down cDEG
ENDOG	Down cDEG
HSD17B1	Down cDEG
AKR7A3	Down cDEG
NUP155	Down cDEG
XRCC5	Down cDEG
PPP2CA	Down cDEG
MRPS18B	Down cDEG
UROD	Down cDEG
EIF2B4	Down cDEG
KCNK2	Down cDEG
MRPS27	Down cDEG
ZZZ3	Down cDEG
DCP2	Down cDEG
TAF1B	Down cDEG
SLC30A5	Down cDEG
DLL3	Down cDEG
CDK5RAP2	Down cDEG
MRPS15	Down cDEG
RACGAP1	Down cDEG
RPL34	Down cDEG
RPS24	Down cDEG
C11orf58	Down cDEG
NCL	Down cDEG
COX6C	Down cDEG
PYCR1	Down cDEG
COX5A	Down cDEG
NPM3	Down cDEG
B9D1	Down cDEG
COMMD4	Down cDEG
ATP5ME	Down cDEG
TMED3	Down cDEG
RABGGTB	Down cDEG
EIF4E2	Down cDEG
HOXB13	Down cDEG
TRMU	Down cDEG
TTLL12	Down cDEG
MRPL13	Down cDEG
ENTR1	Down cDEG
ENY2	Down cDEG
DNAJC12	Down cDEG
RAD54B	Down cDEG
PRRX2	Down cDEG
C16orf95	Down cDEG
SHLD2	Down cDEG
EIF4EBP1	Down cDEG
SEPTIN11	Down cDEG
IDH3A	Down cDEG
DECR1	Down cDEG
TBCC	Down cDEG
MAD2L1BP	Down cDEG
PPIP5K2	Down cDEG
SLC49A3	Down cDEG
PTH2R	Down cDEG
MIOS	Down cDEG
MED20	Down cDEG
LIPE	Down cDEG
ABCC10	Down cDEG
IREB2	Down cDEG
SMG8	Down cDEG
CENPQ	Down cDEG
B3GAT1	Down cDEG
STK32B	Down cDEG
IGF2-AS	Down cDEG
SLC7A10	Down cDEG
ADPGK	Down cDEG
YIPF5	Down cDEG
INTS13	Down cDEG
RPL35	Down cDEG
PARK7	Down cDEG
RPS27A	Down cDEG
EIF3F	Down cDEG
RPL9	Down cDEG
RPL30	Down cDEG
HSP90AB1	Down cDEG
RPS6	Down cDEG
RPS25	Down cDEG
GLO1	Down cDEG
DYNLL1	Down cDEG
RPS27	Down cDEG
CCT7	Down cDEG
PSMD8	Down cDEG
PSMD2	Down cDEG
EPRS1	Down cDEG
CCT4	Down cDEG
PGAM1	Down cDEG
RPS23	Down cDEG
PPIB	Down cDEG
MDH1	Down cDEG
PSMA7	Down cDEG
COX7C	Down cDEG
ECHS1	Down cDEG
HAX1	Down cDEG
NDUFB8	Down cDEG
RPS16	Down cDEG
PSMA5	Down cDEG
CCT6A	Down cDEG
RARS1	Down cDEG
COPB1	Down cDEG
CRTAP	Down cDEG
CSNK2B	Down cDEG
PHGDH	Down cDEG
COPS6	Down cDEG
PPP1CB	Down cDEG
WDR77	Down cDEG
COX6B1	Down cDEG
BUB3	Down cDEG
VBP1	Down cDEG
RRM1	Down cDEG
GRSF1	Down cDEG
ZNHIT1	Down cDEG
UQCRQ	Down cDEG
IRAK1	Down cDEG
PRDX3	Down cDEG
FXR1	Down cDEG
COPS5	Down cDEG
PSMA1	Down cDEG
PNP	Down cDEG
B4GALT1	Down cDEG
UQCRC1	Down cDEG
ETFA	Down cDEG
NDUFAB1	Down cDEG
BIRC5	Down cDEG
AIMP2	Down cDEG
CSTF1	Down cDEG
SRPK1	Down cDEG
LSM3	Down cDEG
PSMB4	Down cDEG
POLR2G	Down cDEG
MTHFD1	Down cDEG
TK1	Down cDEG
ERLIN1	Down cDEG
TMEM147	Down cDEG
ACADM	Down cDEG
HMGN4	Down cDEG
NRAS	Down cDEG
SDHB	Down cDEG
CASP3	Down cDEG
FAH	Down cDEG
POP4	Down cDEG
SUCLA2	Down cDEG
RRP7A	Down cDEG
DNM1L	Down cDEG
CCDC86	Down cDEG
ATOX1	Down cDEG
MPV17	Down cDEG
NDUFC1	Down cDEG
SEC61G	Down cDEG
RTCA	Down cDEG
BYSL	Down cDEG
NDUFB6	Down cDEG
NDUFB5	Down cDEG
PNO1	Down cDEG
RIDA	Down cDEG
DGUOK	Down cDEG
P3H4	Down cDEG
DNPH1	Down cDEG
MRPS12	Down cDEG
CSTF2	Down cDEG
HUS1	Down cDEG
BNIP1	Down cDEG
PFN2	Down cDEG
PIGF	Down cDEG
RECQL	Down cDEG
GGCX	Down cDEG
SNAPC1	Down cDEG
PTPN14	Down cDEG
AIFM1	Down cDEG
TMED9	Down cDEG
UQCRB	Down cDEG
ASGR2	Down cDEG
AKR1B10	Down cDEG
ECE2	Down cDEG
MMP16	Down cDEG
CXCR1	Down cDEG
NTSR1	Down cDEG
ALG3	Down cDEG
PDIA6	Down cDEG
ATG10	Down cDEG
GHRHR	Down cDEG
LAPTM4B	Down cDEG
EIF3J	Down cDEG
GPI	Down cDEG
PRPS1	Down cDEG
GRIA4	Down cDEG
RPS14	Down cDEG
CCT5	Down cDEG
EIF3E	Down cDEG
KLHDC3	Down cDEG
MRPL3	Down cDEG
VDAC3	Down cDEG
CYCS	Down cDEG
UBE2V2	Down cDEG
TSPAN6	Down cDEG
CLNS1A	Down cDEG
NDUFA2	Down cDEG
TUBA1C	Down cDEG
LSM2	Down cDEG
SPP1	Down cDEG
NAPG	Down cDEG
ATP5PD	Down cDEG
URI1	Down cDEG
MPZ	Down cDEG
PEX2	Down cDEG
EIF3K	Down cDEG
VDAC2	Down cDEG
PCDHGA10	Down cDEG
STIP1	Down cDEG
RNF187	Down cDEG
SNRNP27	Down cDEG
GAPDH	Down cDEG
MTREX	Down cDEG
PFAS	Down cDEG
PENK	Down cDEG
SHMT2	Down cDEG
FAAP24	Down cDEG
BRSK2	Down cDEG
PTPN20	Down cDEG
RPL3	Down cDEG
DSCC1	Down cDEG
CHCHD2	Down cDEG
RTRAF	Down cDEG
MTCH2	Down cDEG
ALDH18A1	Down cDEG
BZW2	Down cDEG
PRELID3B	Down cDEG
SUCLG1	Down cDEG
EMC7	Down cDEG
RSL24D1	Down cDEG
CHCHD3	Down cDEG
MORF4L1	Down cDEG
RPS27L	Down cDEG
MPC1	Down cDEG
MRPL15	Down cDEG
MRPS10	Down cDEG
CMAS	Down cDEG
NDUFA8	Down cDEG
TMEM258	Down cDEG
TMEM14A	Down cDEG
RNASEH1	Down cDEG
TEX264	Down cDEG
NSG2	Down cDEG
CRIPT	Down cDEG
CENPM	Down cDEG
WDR3	Down cDEG
NOC3L	Down cDEG
INTS8	Down cDEG
SHQ1	Down cDEG
MTERF3	Down cDEG
DPH5	Down cDEG
ALG6	Down cDEG
DENND1A	Down cDEG
MRPS28	Down cDEG
ARL15	Down cDEG
NPC1L1	Down cDEG
FANCE	Down cDEG
ADAMTS9	Down cDEG
TXNDC15	Down cDEG
FRMD1	Down cDEG
APOLD1	Down cDEG
CCPG1	Down cDEG
KCNIP2	Down cDEG
UBL4A	Down cDEG
TMA7	Down cDEG
SDHAF1	Down cDEG
DAD1	Down cDEG
KCNN4	Down cDEG
HTR2B	Down cDEG
MR1	Down cDEG
SOAT2	Down cDEG
PLCL2	Down cDEG
HACE1	Down cDEG
NGFR	Down cDEG
BOC	Down cDEG
THSD4	Down cDEG
PLXNA1	Down cDEG
SLC25A45	Down cDEG
PLOD2	Down cDEG
NPRL3	Down cDEG
ASS1	Down cDEG
SPON1	Down cDEG
SCARA3	Down cDEG
PNOC	Down cDEG
CD248	Down cDEG
LINC00626	Down cDEG
LONRF2	Down cDEG
IGLON5	Down cDEG
GRIK2	Down cDEG
ESYT2	Down cDEG
HEATR4	Down cDEG
SNX3	Down cDEG
MLH1	Down cDEG
CRABP2	Down cDEG
ARMCX2	Down cDEG
LOXL1	Down cDEG
SCN2A	Down cDEG
SEC13	Down cDEG
CDC14B	Down cDEG
CABP1	Down cDEG
NAA80	Down cDEG
ARMCX6	Down cDEG
KCNMA1	Down cDEG
GLT8D1	Down cDEG
SLC22A17	Down cDEG
HOXC10	Down cDEG
C3orf18	Down cDEG
SYNDIG1	Down cDEG
LRRC49	Down cDEG
EIF5A2	Down cDEG
GLIS2	Down cDEG
ANKRD9	Down cDEG
TEDC1	Down cDEG
GALNT16	Down cDEG
DZIP1L	Down cDEG
ANKRA2	Down cDEG
BTN3A2	Down cDEG
LOC389199	Down cDEG
SDSL	Down cDEG
AFF1	Down cDEG
AXL	Down cDEG
COX17	Down cDEG
FIS1	Down cDEG
HPS6	Down cDEG
IFIT5	Down cDEG
IFITM2	Down cDEG
SERGEF	Down cDEG
SLBP	Down cDEG
SURF1	Down cDEG
SYTL3	Down cDEG
VMO1	Down cDEG
ANKRD6	Down cDEG
APBB1IP	Down cDEG
APOBEC3D	Down cDEG
APOBEC3G	Down cDEG
ARHGAP4	Down cDEG
ARHGAP9	Down cDEG
ATG4C	Down cDEG
ATG7	Down cDEG
B3GALT4	Down cDEG
C3AR1	Down cDEG
CALCOCO2	Down cDEG
CMKLR1	Down cDEG
CRYL1	Down cDEG
CSF1R	Down cDEG
DOK3	Down cDEG
EVI2B	Down cDEG
F13A1	Down cDEG
FCER1G	Down cDEG
FCN1	Down cDEG
FPR1	Down cDEG
GIMAP5	Down cDEG
GIMAP7	Down cDEG
GIMAP8	Down cDEG
GMIP	Down cDEG
GNA15	Down cDEG
GNPTAB	Down cDEG
GPR141	Down cDEG
HERC3	Down cDEG
HLA-DMB	Down cDEG
HOMER3	Down cDEG
IDH1	Down cDEG
IL10RA	Down cDEG
ITGAM	Down cDEG
KCNK13	Down cDEG
KLHL6	Down cDEG
LASP1	Down cDEG
LILRA2	Down cDEG
MPEG1	Down cDEG
MS4A7	Down cDEG
MYO7A	Down cDEG
NCF1	Down cDEG
NPL	Down cDEG
NRG4	Down cDEG
PDE1B	Down cDEG
PLB1	Down cDEG
PLD4	Down cDEG
PLEKHA8	Down cDEG
POU2F2	Down cDEG
RCSD1	Down cDEG
RENBP	Down cDEG
RILP	Down cDEG
RIMS1	Down cDEG
RNASE2	Down cDEG
SLA2	Down cDEG
SLAMF6	Down cDEG
SLC16A10	Down cDEG
SNAI3	Down cDEG
TLR7	Down cDEG
TMBIM4	Down cDEG
TMEM86A	Down cDEG
TNF	Down cDEG
TNFSF8	Down cDEG
TRAFD1	Down cDEG
TRIM21	Down cDEG
TRIM22	Down cDEG
ZNF283	Down cDEG
ZNF438	Down cDEG
MAGED2	Down cDEG
ABCC2	Down cDEG
ACTG1	Down cDEG
ADHFE1	Down cDEG
ANXA5	Down cDEG
AP3S2	Down cDEG
ARHGAP22	Down cDEG
ATP6V1E1	Down cDEG
ATP6V1F	Down cDEG
BDKRB2	Down cDEG
CACNA2D1	Down cDEG
CATSPER1	Down cDEG
CD14	Down cDEG
CD209	Down cDEG
CD72	Down cDEG
CHMP4B	Down cDEG
CHRNB1	Down cDEG
CIB1	Down cDEG
ERCC2	Down cDEG
FBXL15	Down cDEG
FEZ2	Down cDEG
GPNMB	Down cDEG
GPR84	Down cDEG
GRM6	Down cDEG
HCN2	Down cDEG
HMGCL	Down cDEG
ICOSLG	Down cDEG
IFITM1	Down cDEG
IFITM3	Down cDEG
IGFL2	Down cDEG
IRAK4	Down cDEG
KCTD11	Down cDEG
KPNA4	Down cDEG
LGMN	Down cDEG
MAP2K1	Down cDEG
MRPS6	Down cDEG
NAGA	Down cDEG
NAGK	Down cDEG
NPAS4	Down cDEG
OAZ1	Down cDEG
OSTF1	Down cDEG
OSTM1	Down cDEG
PDE4B	Down cDEG
PPP1R2	Down cDEG
PPP1R3B	Down cDEG
PSME2	Down cDEG
PTHLH	Down cDEG
PTTG1IP	Down cDEG
RAB30	Down cDEG
RAB3IL1	Down cDEG
RNASE6	Down cDEG
RNF11	Down cDEG
ROM1	Down cDEG
SEC23A	Down cDEG
SERTAD1	Down cDEG
SLC1A3	Down cDEG
SLC39A1	Down cDEG
SPAG7	Down cDEG
SS18L2	Down cDEG
STAB1	Down cDEG
STK38	Down cDEG
SWAP70	Down cDEG
TBX19	Down cDEG
TCEAL3	Down cDEG
TFPT	Down cDEG
TINF2	Down cDEG
TMEM42	Down cDEG
TMEM70	Down cDEG
TPP1	Down cDEG
TPT1	Down cDEG
TRAPPC3	Down cDEG
TSEN34	Down cDEG
TSPAN33	Down cDEG
UBTD1	Down cDEG
UROS	Down cDEG
VAMP5	Down cDEG
VENTX	Down cDEG
WDR47	Down cDEG
ZNF330	Down cDEG
PRDM5	Down cDEG
MEN1	Down cDEG
STK11IP	Down cDEG
MAPK12	Down cDEG
DHX34	Down cDEG
RAD17	Down cDEG
ZNF208	Down cDEG
FPGT	Down cDEG
PAFAH2	Down cDEG
PIGK	Down cDEG
ZNF132	Down cDEG
LIN7B	Down cDEG
ICMT	Down cDEG
RAD51C	Down cDEG
GABRQ	Down cDEG
THOC3	Down cDEG
SIX1	Down cDEG
MRPL9	Down cDEG
PSMC4	Down cDEG
CREB3	Down cDEG
RBP7	Down cDEG
GRHPR	Down cDEG
BIRC7	Down cDEG
NFKBIB	Down cDEG
MAD2L2	Down cDEG
GPT2	Down cDEG
ABCD4	Down cDEG
TRIM45	Down cDEG
HSPBP1	Down cDEG
PHTF1	Down cDEG
C21orf58	Down cDEG
FKBPL	Down cDEG
DDX31	Down cDEG
PCYT2	Down cDEG
NFS1	Down cDEG
UCN	Down cDEG
IPO13	Down cDEG
FSIP1	Down cDEG
FBXL7	Down cDEG
KPTN	Down cDEG
PLEKHJ1	Down cDEG
DDIT4L	Down cDEG
CASP9	Down cDEG
DCLRE1B	Down cDEG
C8G	Down cDEG
CYP1B1	Down cDEG
PLCL1	Down cDEG
UCK1	Down cDEG
CES2	Down cDEG
ZNF597	Down cDEG
RNF227	Down cDEG
CILP2	Down cDEG
FOXRED2	Down cDEG
MAPK10	Down cDEG
WNT2B	Down cDEG
METTL25B	Down cDEG
PPFIA4	Down cDEG
OR2W3	Down cDEG
SDF4	Down cDEG
DVL1	Down cDEG
KLHL21	Down cDEG
HSPB7	Down cDEG
TCEA3	Down cDEG
MARVELD1	Down cDEG
LZTS2	Down cDEG
KAZALD1	Down cDEG
PPRC1	Down cDEG
NEURL1	Down cDEG
BAG3	Down cDEG
SH3PXD2A	Down cDEG
RPS13	Down cDEG
SLC43A1	Down cDEG
FADS3	Down cDEG
GDPD5	Down cDEG
NXPH4	Down cDEG
B4GALNT1	Down cDEG
PYGL	Down cDEG
GSC	Down cDEG
SYNE3	Down cDEG
AHNAK2	Down cDEG
SERF2	Down cDEG
MEF2A	Down cDEG
UBL7	Down cDEG
ZNF629	Down cDEG
EPN2	Down cDEG
GPRC5C	Down cDEG
CDR2L	Down cDEG
NATD1	Down cDEG
CSNK1G2	Down cDEG
SPPL2B	Down cDEG
PIAS4	Down cDEG
FEM1A	Down cDEG
TECR	Down cDEG
ZNF333	Down cDEG
CCDC124	Down cDEG
DIRAS1	Down cDEG
TBXA2R	Down cDEG
NDUFB7	Down cDEG
C19orf47	Down cDEG
ACVR1C	Down cDEG
CHPF	Down cDEG
GGA1	Down cDEG
PPARA	Down cDEG
TBC1D22A	Down cDEG
CRELD2	Down cDEG
SELENOO	Down cDEG
ADM2	Down cDEG
TXN2	Down cDEG
TOB2	Down cDEG
KIAA0930	Down cDEG
CERK	Down cDEG
ALG12	Down cDEG
CRELD1	Down cDEG
PTH1R	Down cDEG
ABHD14A-ACY1	Down cDEG
C3orf80	Down cDEG
SLC12A8	Down cDEG
SIAH2	Down cDEG
FAM114A1	Down cDEG
NFKBIL1	Down cDEG
OARD1	Down cDEG
TMUB1	Down cDEG
NDUFAF6	Down cDEG
DCAF13	Down cDEG
RPS20	Down cDEG
CCNE2	Down cDEG
UBR5	Down cDEG
PTRH1	Down cDEG
PTGES	Down cDEG
TCEAL6	Down cDEG
HFE	Down cDEG
DPEP1	Down cDEG
POLR2B	Down cDEG
SNX29	Down cDEG
CLTCL1	Down cDEG
GPR137B	Down cDEG
PTGS1	Down cDEG
CYTH4	Down cDEG
SH3BP1	Down cDEG
ACSBG1	Down cDEG
SFRP1	Down cDEG
CLIP2	Down cDEG
GYS2	Down cDEG
TFEB	Down cDEG
PPP2R5D	Down cDEG
ZNHIT6	Down cDEG
ENOX1	Down cDEG
FAM78A	Down cDEG
MCHR1	Down cDEG
RNF112	Down cDEG
PDE11A	Down cDEG
SLC27A1	Down cDEG
SLC2A11	Down cDEG
SPX	Down cDEG
ALG10	Down cDEG
PPFIA2	Down cDEG
TMEM19	Down cDEG
FAM222A	Down cDEG
ADAM21	Down cDEG
EFCAB11	Down cDEG
TRPM2	Down cDEG
STXBP5L	Down cDEG
MEGF10	Down cDEG
ZNF18	Down cDEG
ZNF689	Down cDEG
KCNJ6	Down cDEG
HSF2BP	Down cDEG
SLC66A3	Down cDEG
CCNYL1	Down cDEG
ABRAXAS1	Down cDEG
SPTA1	Down cDEG
ARFIP1	Down cDEG
GPX8	Down cDEG
RELL2	Down cDEG
ZMAT4	Down cDEG
SSX5	Down cDEG
MYRFL	Down cDEG
MAPK7	Down cDEG
KRT78	Down cDEG
SIX2	Down cDEG
P2RY6	Down cDEG
GTPBP2	Down cDEG
MSRB3	Down cDEG
SLC22A1	Down cDEG
HES7	Down cDEG
VCX	Down cDEG
OPCML	Down cDEG
ADAP2	Down cDEG
LPAR5	Down cDEG
ZNF267	Down cDEG
FCAR	Down cDEG
DAZ1	Down cDEG
BLOC1S3	Down cDEG
BORCS6	Down cDEG
PDGFA	Down cDEG
H3C14	Down cDEG
RBM20	Down cDEG
XAGE1A	Down cDEG
ANKUB1	Down cDEG
ACSM4	Down cDEG
PEX26	Down cDEG
HSPB2-C11orf52	Down cDEG
PCDHGA9	Down cDEG
H2BC3	Down cDEG
PCDHGB5	Down cDEG
RBM5	RBP
SARM1	RBP
RBM6	RBP
YBX2	RBP
CSDE1	RBP
SCMH1	RBP
PTBP1	RBP
ZC3H3	RBP
MATR3	RBP
SAMD4A	RBP
LCP2	RBP
EPHA3	RBP
YTHDC2	RBP
ARAP2	RBP
SCML1	RBP
CUGBP2	RBP
PUM2	RBP
RC3H2	RBP
ZC3H11A	RBP
PARP12	RBP
CSDAP1	RBP
CSDA	RBP
SFRS8	RBP
EIF4B	RBP
U2AF2	RBP
SFRS14	RBP
ANKS1A	RBP
SPEN	RBP
ZC3H15	RBP
YBX1	RBP
ELAVL1	RBP
THUMPD1	RBP
DHX8	RBP
SRBD1	RBP
PABPC1	RBP
EPHA8	RBP
DAZAP1	RBP
TP63	RBP
IGF2BP2	RBP
ZNF638	RBP
SART3	RBP
MKRN2	RBP
RBM7	RBP
RBMS2	RBP
MBNL3	RBP
DGKD	RBP
SNRPA	RBP
SYNJ2	RBP
A2BP1	RBP
TP73	RBP
DDX43	RBP
EPHA6	RBP
KIAA0020	RBP
CNOT4	RBP
YTHDC1	RBP
PPIE	RBP
DDHD2	RBP
CHERP	RBP
RBM22	RBP
KHSRP	RBP
FUS	RBP
RBM41	RBP
PCBP4	RBP
PABPC4	RBP
TNRC6A	RBP
RBM27	RBP
HNRNPC	RBP
DAZL	RBP
HNRNPH3	RBP
SETD1A	RBP
CIRBP	RBP
HNRNPM	RBP
SHANK3	RBP
TRMT2A	RBP
SF3A1	RBP
SNRPD3	RBP
POLDIP3	RBP
ZMAT5	RBP
RBM9	RBP
ZC3H7B	RBP
RBM23	RBP
C14ORF174	RBP
SFRS5	RBP
ZC3H14	RBP
ACIN1	RBP
PABPN1	RBP
PABPC1L	RBP
SAMHD1	RBP
BRUNOL4	RBP
CSTF2	RBP
ZC3H12B	RBP
FMR1	RBP
SCML2	RBP
HTATSF1	RBP
RBM3	RBP
DGKH	RBP
ESRP2	RBP
MTHFSD	RBP
BFAR	RBP
DNAJC17	RBP
MYEF2	RBP
ESRP1	RBP
HNRNPL	RBP
SNRNP70	RBP
SFRS16	RBP
TRMT1	RBP
NOVA2	RBP
SF4	RBP
ZC3HAV1	RBP
EPHB6	RBP
EIF3B	RBP
RBM28	RBP
LSM5	RBP
EIF4H	RBP
ELAVL2	RBP
FUBP3	RBP
SEC23IP	RBP
TNKS2	RBP
CPEB3	RBP
LARP4B	RBP
SUPT6H	RBP
STIM2	RBP
PPARGC1A	RBP
PPFIBP1	RBP
MIR1279	RBP
CPSF6	RBP
KRR1	RBP
PHC1	RBP
SFRS9	RBP
SASH1	RBP
SFRS3	RBP
RBM24	RBP
KHDRBS2	RBP
QKI	RBP
CPEB4	RBP
FXR1	RBP
NCBP2	RBP
NCL	RBP
HDLBP	RBP
SFRS7	RBP
PNO1	RBP
TIA1	RBP
EPHA4	RBP
SFRS4	RBP
SFPQ	RBP
SFRS11	RBP
PRPF3	RBP
PTBP2	RBP
ROD1	RBP
RBM18	RBP
C14ORF156	RBP
RBM25	RBP
ARAP3	RBP
ENOX1	RBP
TARDBP	RBP
AKAP1	RBP
PSPC1	RBP
ZCCHC17	RBP
KHDRBS1	RBP
SASH3	RBP
ZC3H7A	RBP
HNRNPA2B1	RBP
BICC1	RBP
RBM19	RBP
ZC3H13	RBP
SFRS6	RBP
RNF113A	RBP
SNRPD2	RBP
SNRPB	RBP
SNRPB2	RBP
HNRNPR	RBP
RALY	RBP
RBM42	RBP
HNRNPH2	RBP
ZFP36	RBP
NAA38	RBP
SNRPN	RBP
FXR2	RBP
SAFB2	RBP
LSM7	RBP
LSM4	RBP
SAMD10	RBP
ZC3H4	RBP
EIF3G	RBP
SNORA56	RBP
DKC1	RBP
PPIL4	RBP
RBM39	RBP
RFTN1	RBP
ANKHD1-EIF4EBP3	RBP
ANKHD1	RBP
PPFIA1	RBP
KHDRBS3	RBP
RBM8A	RBP
LIN28	RBP
GRSF1	RBP
ANKRD17	RBP
UNK	RBP
NIP7	RBP
TOE1	RBP
RBM38	RBP
EPHB2	RBP
SRRM1	RBP
MKRN1	RBP
EIF2S1	RBP
THUMPD3	RBP
RBMX2	RBP
PUM1	RBP
PHC2	RBP
MSI1	RBP
SYNCRIP	RBP
EPHA7	RBP
ZC3H10	RBP
HNRNPA1	RBP
RC3H1	RBP
IGF2BP3	RBP
NUPL2	RBP
SFRS1	RBP
TRA2B	RBP
CPEB2	RBP
ALKBH8	RBP
SLTM	RBP
PNPT1	RBP
THUMPD2	RBP
ASCC1	RBP
SSB	RBP
HNRNPD	RBP
LARP1B	RBP
G3BP2	RBP
PAPSS1	RBP
ZCRB1	RBP
PPFIA2	RBP
SNRPF	RBP
SETD1B	RBP
RBM26	RBP
MBNL2	RBP
RNF113B	RBP
NOVA1	RBP
BRUNOL6	RBP
DUS3L	RBP
EPHA2	RBP
CNKSR1	RBP
SF3B4	RBP
LGTN	RBP
PPFIA4	RBP
HNRPLL	RBP
SNRPG	RBP
ZC3H8	RBP
RBMS3	RBP
EPHA5	RBP
G3BP1	RBP
SCML4	RBP
EPHA1	RBP
NONO	RBP
RBMX	RBP
LRSAM1	RBP
A1CF	RBP
PPRC1	RBP
PDCD11	RBP
EEF1G	RBP
TUT1	RBP
CUGBP1	RBP
RPS3	RBP
ZC3H12C	RBP
CPSF7	RBP
YTHDF1	RBP
CNKSR2	RBP
PABPC3	RBP
TIAL1	RBP
RBM46	RBP
UHMK1	RBP
BOLL	RBP
ZFP36L2	RBP
PAN3	RBP
MBNL1	RBP
HNRPDL	RBP
CARHSP1	RBP
RBMS1	RBP
CNKSR3	RBP
SFRS12	RBP
MSI2	RBP
SFRS13B	RBP
L3MBTL4	RBP
EPHB1	RBP
C4ORF23	RBP
SAMSN1	RBP
MKI67IP	RBP
LARP1	RBP
RBM45	RBP
PPARGC1B	RBP
LSM11	RBP
SFRS15	RBP
SAMD8	RBP
RBPMS	RBP
PPP1R9A	RBP
ZC3H18	RBP
SYNJ1	RBP
IGF2BP1	RBP
TNRC4	RBP
U2AF1	RBP
SAFB	RBP
CPSF4	RBP
BRUNOL5	RBP
U2AF1L4	RBP
SFRS2	RBP
SHANK1	RBP
LARP4	RBP
RAVER1	RBP
SHANK2	RBP
ELAVL4	RBP
RAVER2	RBP
FUBP1	RBP
RBM15	RBP
DHX57	RBP
TDRD10	RBP
TIPARP	RBP
RBM47	RBP
SR140	RBP
TTC14	RBP
SFMBT1	RBP
LSM6	RBP
SAMD3	RBP
TRA2A	RBP
DLC1	RBP
MIR7-1	RBP
HNRNPK	RBP
ANKS6	RBP
INPPL1	RBP
ENOX2	RBP
LARP6	RBP
PPFIBP2	RBP
KIAA0430	RBP
RBPMS2	RBP
SNRPD1	RBP
SAMD14	RBP
STIM1	RBP
CASKIN1	RBP
POLR2G	RBP
SF1	RBP
ANKS3	RBP
HNRNPH1	RBP
ZRSR2	RBP
PCBP1	RBP
RBMY1F	RBP
HNRNPF	RBP
HNRNPA3	RBP
RBMXL2	RBP
LSM3	RBP
NCBP2L	RBP
CSDC2	RBP
TAF15	RBP
TNKS	RBP
PHC3	RBP
RBM4B	RBP
RBM4	RBP
LARP7	RBP
PABPC5	RBP
ANKS4B	RBP
LSM1	RBP
RBMXL3	RBP
MEX3C	RBP
CASKIN2	RBP
PPFIA3	RBP
SAMD9L	RBP
RBM44	RBP
SAMD12	RBP
CSTF2T	RBP
HNRNPA0	RBP
ZC3H12D	RBP
SAMD4B	RBP
HNRNPCL1	RBP
MKRN3	RBP
RBM15B	RBP
PUF60	RBP
TRNAU1AP	RBP
SFRS2B	RBP
MEX3D	RBP
LSM10	RBP
SNRPE	RBP
USH1G	RBP
TDRKH	RBP
EPHB3	RBP
RBM10	RBP
LENG9	RBP
EWSR1	RBP
LSMD1	RBP
DND1	RBP
MEX3B	RBP
PCBP3	RBP
THOC4	RBP
RBM12B	RBP
SNRNP35	RBP
PABPC1L2B	RBP
RALYL	RBP
DDX53	RBP
RBM33	RBP
RBM43	RBP
ANKS1B	RBP
RBM11	RBP
ZFP36L1	RBP
YTHDF3	RBP
RNPC3	RBP
PABPC1L2A	RBP
ARAP1	RBP
KIF24	RBP
SAMD7	RBP
DAZ3	RBP
RDM1	RBP
SAMD11	RBP
LIN28B	RBP
CPSF4L	RBP
DAZ1	RBP
ZC3H6	RBP
SFRS13A	RBP
RBM34	RBP
RRP7A	RBP
WDSUB1	RBP
ELAVL3	RBP
EPHB4	RBP
C14ORF21	RBP
PCBP2	RBP
ZGPAT	RBP
HNRNPAB	RBP
NOL8	RBP
HELZ	RBP
YTHDF2	RBP
PAPSS2	RBP
SFMBT2	RBP
L3MBTL3	RBP
SGMS1	RBP
SAMD5	RBP
MEX3A	RBP
RBM20	RBP
DPPA5	RBP
SAMD13	RBP
MIR1236	RBP
PPP1R10	RBP
PRR3	RBP
PABPN1L	RBP
SAMD9	RBP
RNPS1	RBP
DAZ2	RBP
HNRNPA1P4	RBP
ZRSR1	RBP
RBM16	RBP
RBMXL1	RBP
CPEB1	RBP
RBMY2BP	RBP
LSM2	RBP
RBMY1J	RBP
SNRPEL1	RBP
MCTS1	RBP
PABPC4L	RBP
RDBP	RBP
RBMY1A1	RBP
MKRNP5	RBP
RBM14	RBP
NSUN6	RBP
UNKL	RBP
RBMY1E	RBP
HNRNPA1L2	RBP
RBMY1B	RBP
RBMY1D	RBP
RBM12	RBP
B230120H23RIK	RBP
ASZ1	RBP
2610027L16RIK	RBP
1810035L17RIK	RBP
SAMD4	RBP
TRP63	RBP
ANKS1	RBP
EIF4EBP3	RBP
TNRC6C	RBP
D11BWG0517E	RBP
4930555K19RIK	RBP
LIME1	RBP
C130057N11RIK	RBP
EPHA10	RBP
TRP73	RBP
2310079F23RIK	RBP
ZFML	RBP
2610101N10RIK	RBP
PARP14	RBP
L3MBTL	RBP
RNF113A1	RBP
RBMXRT	RBP
0610009D07RIK	RBP
9030409G11RIK	RBP
D19BWG1357E	RBP
MCTS2	RBP
E130201H02RIK	RBP
PABPC6	RBP
ZC3HAV1L	RBP
PRR8	RBP
RBM31Y	RBP
4921511C20RIK	RBP
PABPC2	RBP
C430048L16RIK	RBP
GM6793	RBP
ZFP36L3	RBP
SFRS17B	RBP
REFBP2	RBP
DPPA5A	RBP
4921513D23RIK	RBP
4930595M18RIK	RBP
[truncated: 545 more rows]

## Sheet: Figure1E
DASE	cDEG/RBP	Correlation coefficient in metastatic samples
MXE_HLA-C	NIF3L1	0.923807
MXE_HLA-C	ABLIM1	0.861656
MXE_HLA-C	ANKLE2	0.840076
MXE_HLA-C	HSBP1L1	0.879691
MXE_HLA-C	C3	0.857264
MXE_HLA-C	SNAP25	0.905255
MXE_HLA-C	RTCA	0.93917
MXE_HLA-C	ANKUB1	0.925542
MXE_HLA-C	GNPDA1	0.946242
MXE_HLA-C	NDUFB2	0.922543
MXE_HLA-C	SURF1	0.824802
MXE_HLA-C	RBM20	0.859553
MXE_HLA-C	SDSL	0.870378
MXE_HLA-C	ADAP2	0.928989
MXE_HLA-C	DIRAS1	0.864491
MXE_HLA-C	VBP1	0.8689
MXE_HLA-C	ATP11B	0.826706
MXE_HLA-C	MMP10	0.850271
MXE_HLA-C	GCH1	0.840511
MXE_HLA-C	CASKIN2	0.81843
MXE_HLA-C	RASSF2	-0.889512
MXE_HLA-C	SPTA1	-0.823096
MXE_HLA-C	PPP1CB	-0.927164
MXE_HLA-C	PCDHGA10	-0.816056
MXE_HLA-C	OSTM1	-0.853764
MXE_HLA-C	CHCHD3	-0.878553
MXE_HLA-C	MAPK12	-0.820212
MXE_HLA-C	XAGE1A	-0.855904
MXE_HLA-C	ARHGAP4	-0.934982
MXE_HLA-C	DAZ1	-0.955601
MXE_HLA-C	MPP7	-0.835778
MXE_HLA-C	ZNF726	-0.816253
MXE_HLA-C	ABHD14A-ACY1	-0.821227
MXE_HLA-C	PCDHGA9	-0.853451
MXE_HLA-C	MRPS12	-0.822569
SE_WARS1	CFAP100	0.842383
SE_WARS1	GATA2	0.826267
SE_WARS1	IL7R	0.910184
SE_WARS1	GLP1R	0.830531
SE_WARS1	LRCH4	0.919231
SE_WARS1	RASSF9	0.895157
SE_WARS1	ZNF23	0.816105
SE_WARS1	CHPF	0.831216
SE_WARS1	TMA7	0.910003
SE_WARS1	BYSL	0.933071
SE_WARS1	AIMP2	0.828231
SE_WARS1	MRPL15	0.849553
SE_WARS1	BAG3	0.943746
SE_WARS1	SLC43A1	0.859127
SE_WARS1	NDUFAB1	0.912411
SE_WARS1	PSMD8	0.869284
SE_WARS1	BIRC7	0.818653
SE_WARS1	PPARA	0.89942
SE_WARS1	BACH2	0.895105
SE_WARS1	TRIM5	0.852924
SE_WARS1	KLF5	0.824573
SE_WARS1	SLC5A1	0.85795
SE_WARS1	KPNA4	0.814983
SE_WARS1	FRMD1	0.889833
SE_WARS1	AKR1B10	0.825052
SE_WARS1	RAB30	0.88415
SE_WARS1	ZNF629	0.883504
SE_WARS1	CD209	0.876885
SE_WARS1	ATG10	0.839407
SE_WARS1	RPS23	0.844167
SE_WARS1	NTSR1	0.860095
SE_WARS1	DNAJC5G	-0.813218
SE_WARS1	CDCP1	-0.836409
SE_WARS1	PROK2	-0.830441
SE_WARS1	CD3D	-0.891065
SE_WARS1	DSG2	-0.841785
SE_WARS1	SPTLC3	-0.945865
SE_WARS1	GRAP2	-0.885672
SE_WARS1	NDUFB6	-0.825606
SE_WARS1	WFS1	-0.897857
SE_WARS1	AKAP13	-0.963728
SE_WARS1	NLK	-0.836965
SE_WARS1	NRAS	-0.935034
SE_WARS1	CCNYL1	-0.831458
SE_WARS1	MAD2L1BP	-0.839716
SE_WARS1	CACNA2D1	-0.816141
SE_WARS1	AKR1B1	-0.915262
SE_WARS1	INTS8	-0.915979
SE_WARS1	IFITM2	-0.83089
SE_WARS1	CIB1	-0.829262
SE_WARS1	PCYT2	-0.840199
SE_WARS1	HCN2	-0.827476
SE_LMO7	MEGF6	0.895454
SE_LMO7	HSD11B1	0.870094
SE_LMO7	SAMHD1	0.951837
SE_LMO7	HTR2B	0.953601
SE_LMO7	STIP1	0.818417
SE_LMO7	GYS2	0.935672
SE_LMO7	CAMK2N1	-0.849239
SE_LMO7	SLC9A4	-0.855372
SE_LMO7	ALS2	-0.961878
SE_LMO7	TFF3	-0.825267
SE_LMO7	GPNMB	-0.933592
SE_LMO7	RAB3IL1	-0.954235
SE_LMO7	HEATR4	-0.846319
SE_LMO7	VCX	-0.94299
SE_CTSC	ATP11B	0.894209
SE_CTSC	EFCAB1	0.875001
SE_CTSC	SPTLC3	0.841222
SE_CTSC	STK38	0.845121
SE_CTSC	MED20	0.870284
SE_CTSC	RBM20	0.860679
SE_CTSC	IFITM2	0.82406
SE_CTSC	HEATR4	0.814468
SE_CTSC	HCN2	0.829418
SE_CTSC	POP4	0.950488
SE_CTSC	SERTAD1	0.812841
SE_CTSC	ARHGEF16	-0.961531
SE_CTSC	GATA2	-0.941132
SE_CTSC	TRIM5	-0.884826
SE_CTSC	PSKH1	-0.814146
SE_CTSC	LDLR	-0.858566
SE_CTSC	SIGLEC6	-0.894096
SE_CTSC	TRIM45	-0.815016
SE_CTSC	CHPF	-0.887704
SE_CTSC	TMA7	-0.86368
SE_CTSC	IPO7	-0.848156
SE_CTSC	SUCLA2	-0.914101
SE_CTSC	CD209	-0.811604
SE_CD44	IL33	0.870479
SE_CD44	C10orf67	0.821989
SE_CD44	CRTAC1	0.890763
SE_CD44	GAB2	0.90903
SE_CD44	EGFL6	0.889885
SE_CD44	PHTF1	0.924505
SE_CD44	PTPN14	0.887125
SE_CD44	RNASEH1	0.872879
SE_CD44	MMP16	0.984114
SE_CD44	VDAC2	0.88163
SE_CD44	PSMA1	0.900393
SE_CD44	P2RY6	0.945891
SE_CD44	GRIA4	0.918748
SE_CD44	RECQL	0.840185
SE_CD44	PLD4	0.849046
SE_CD44	RSL24D1	0.926144
SE_CD44	NDUFB7	0.945299
SE_CD44	SLC27A1	0.875096
SE_CD44	COX6B1	0.84959
SE_CD44	AXL	0.944375
SE_CD44	PTTG1IP	0.839848
SE_CD44	LAD1	-0.818966
SE_CD44	STARD4	-0.892581
SE_CD44	CNPY1	-0.881654
SE_CD44	ELMO3	-0.92285
SE_CD44	RAPGEFL1	-0.826438
SE_CD44	PPM1D	-0.897117
SE_CD44	FBXO7	-0.846421
SE_CD44	CASP9	-0.863415
SE_CD44	TCEA3	-0.904841
SE_CD44	CASP3	-0.823025
SE_CD44	CCT5	-0.868316
SE_CD44	COX6C	-0.895351
SE_CD44	KCNIP2	-0.959676
SE_CD44	TUBA1C	-0.944572
SE_CD44	GALNT16	-0.954251
SE_CD44	UBL7	-0.840978
SE_CD44	FAH	-0.832091
SE_CD44	CHRNB1	-0.870609
SE_CD44	LASP1	-0.980803
SE_CD44	TBC1D22A	-0.906893
SE_CD44	ADM2	-0.920159
SE_DISP1	DENND1B	0.88391
SE_DISP1	CD55	0.880766
SE_DISP1	ZDHHC21	0.909607
SE_DISP1	ARHGAP19-SLIT1	0.830438
SE_DISP1	ADIPOR2	0.855168
SE_DISP1	TAS2R50	0.862519
SE_DISP1	ABCG1	0.845561
SE_DISP1	GPC3	0.948266
SE_DISP1	SDF4	0.886821
SE_DISP1	GGCX	0.861972
SE_DISP1	THOC3	0.860285
SE_DISP1	CENPQ	0.856567
SE_DISP1	TMEM14A	0.896946
SE_DISP1	FIS1	0.838184
SE_DISP1	TMUB1	0.867589
SE_DISP1	RPS24	0.914461
SE_DISP1	CATSPER1	0.886547
SE_DISP1	TECR	0.866572
SE_DISP1	ZNF333	0.816213
SE_DISP1	ZNF132	0.863088
SE_DISP1	HSD11B1	-0.843418
SE_DISP1	AQP1	-0.86762
SE_DISP1	KIAA0895	-0.851516
SE_DISP1	CABCOCO1	-0.813227
SE_DISP1	NTN4	-0.914909
SE_DISP1	CIAPIN1	-0.923895
SE_DISP1	HMGCL	-0.962955
SE_DISP1	DPH5	-0.826502
SE_DISP1	HTR2B	-0.827717
SE_DISP1	GRSF1	-0.828941
SE_DISP1	GPX8	-0.897412
SE_DISP1	PPRC1	-0.879416
SE_DISP1	STIP1	-0.83119
SE_DISP1	SPX	-0.934993
SE_DISP1	SEC23A	-0.929934
SE_DISP1	MTHFD1	-0.907744
SE_DISP1	ANKRD9	-0.826319
SE_DISP1	EMC7	-0.835086
SE_DISP1	COX5A	-0.977687
SE_DISP1	MORF4L1	-0.833988
SE_DISP1	NPRL3	-0.852517
SE_DISP1	NATD1	-0.857538
SE_DISP1	PIAS4	-0.851213
SE_SNRNP70	SPATA6	0.859577
SE_SNRNP70	PROS1	0.838601
SE_SNRNP70	CFAP100	0.82461
SE_SNRNP70	RIPK4	0.92704
SE_SNRNP70	ALG6	0.879426
SE_SNRNP70	SLC39A1	0.903052
SE_SNRNP70	SEC13	0.850427
SE_SNRNP70	ATG7	0.902169
SE_SNRNP70	MRPS18B	0.92562
SE_SNRNP70	DDX31	0.826195
SE_SNRNP70	KCNMA1	0.961899
SE_SNRNP70	MEF2A	0.814886
SE_SNRNP70	HSPBP1	0.872517
SE_SNRNP70	GNB3	-0.813225
SE_SNRNP70	CTRL	-0.866886
SE_SNRNP70	WWC3	-0.832833
SE_SNRNP70	ZNHIT6	-0.878183
SE_SNRNP70	NSG2	-0.847288
SE_SNRNP70	CCT6A	-0.821812
SE_SNRNP70	TMEM70	-0.944807
SE_SNRNP70	PGAM1	-0.846063
SE_SNRNP70	IRAK4	-0.904454
SE_SNRNP70	MYRFL	-0.845283
SE_SNRNP70	CABP1	-0.908934
SE_SNRNP70	ADAM21	-0.881972
SE_SNRNP70	CDR2L	-0.822455
SE_SNRNP70	ACTG1	-0.904501
SE_SNRNP70	CERK	-0.840717
SE_CD55	GLP1R	0.950045
SE_CD55	PHIP	0.854366
SE_CD55	DLC1	0.933827
SE_CD55	MPDZ	0.930351
SE_CD55	CABCOCO1	0.815208
SE_CD55	ABLIM1	0.867477
SE_CD55	RUNDC1	0.908143
SE_CD55	IL9R	0.872009
SE_CD55	CRABP2	0.881402
SE_CD55	KPNA4	0.860736
SE_CD55	UQCRQ	0.932386
SE_CD55	PDGFA	0.899493
SE_CD55	CD248	0.945704
SE_CD55	RNASE2	0.8552
SE_CD55	BIRC7	0.904795
SE_CD55	ARMCX2	0.871053
SE_CD55	GLUL	-0.817128
SE_CD55	FAM193A	-0.885656
SE_CD55	ADGRF5	-0.911385
SE_CD55	ARHGAP19-SLIT1	-0.877122
SE_CD55	LRP5	-0.957686
SE_CD55	GATA5	-0.9192
SE_CD55	CABIN1	-0.833903
SE_CD55	RNF187	-0.825324
SE_CD55	PTPN20	-0.830029
SE_CD55	TINF2	-0.982674
SE_CD55	ABCD4	-0.925371
SE_CD55	EIF3K	-0.944016
SE_RABGAP1L	LIN9	0.953733
SE_RABGAP1L	ADRB2	0.838948
SE_RABGAP1L	PNPLA1	0.869687
SE_RABGAP1L	MAN1A1	0.947765
SE_RABGAP1L	SYNE1	0.953772
SE_RABGAP1L	RARRES2	0.814712
SE_RABGAP1L	GRK5	0.870622
SE_RABGAP1L	GUCY1A2	0.863053
SE_RABGAP1L	BTBD11	0.960391
SE_RABGAP1L	AKAP13	0.820317
SE_RABGAP1L	TRAPPC3	0.889115
SE_RABGAP1L	COX7A2L	0.817773
SE_RABGAP1L	SIX2	0.830157
SE_RABGAP1L	GLT8D1	0.916986
SE_RABGAP1L	ABRAXAS1	0.871872
SE_RABGAP1L	MED20	0.921486
SE_RABGAP1L	MAD2L1BP	0.857967
SE_RABGAP1L	INTS8	0.928255
SE_RABGAP1L	CCNE2	0.825303
SE_RABGAP1L	C11orf58	0.834574
SE_RABGAP1L	CLNS1A	0.898063
SE_RABGAP1L	RTRAF	0.834311
SE_RABGAP1L	CCPG1	0.851552
SE_RABGAP1L	LRRC49	0.832537
SE_RABGAP1L	GPT2	0.969986
SE_RABGAP1L	POP4	0.840879
SE_RABGAP1L	SERTAD1	0.866356
SE_RABGAP1L	HSD11B1	0.901701
SE_RABGAP1L	BMPR2	0.844483
SE_RABGAP1L	SLC11A1	0.868769
SE_RABGAP1L	TRIM5	0.813814
SE_RABGAP1L	NTN4	0.874398
SE_RABGAP1L	TNK1	0.881238
SE_RABGAP1L	WNT2B	0.84712
SE_RABGAP1L	CSNK2B	0.84629
SE_RABGAP1L	GYS2	0.932068
SE_RABGAP1L	GLIS2	0.875478
SE_RABGAP1L	RPS16	0.903391
SE_RABGAP1L	NAGA	0.840537
SE_RABGAP1L	TCEAL3	0.872027
SE_RABGAP1L	BACH2	-0.857977
SE_RABGAP1L	FHL5	-0.830867
SE_RABGAP1L	RPS6KA2	-0.846217
SE_RABGAP1L	PTK2B	-0.916836
SE_RABGAP1L	GABBR2	-0.850985
SE_RABGAP1L	SEMA4G	-0.872849
SE_RABGAP1L	PTPRB	-0.847357
SE_RABGAP1L	PSKH1	-0.895375
SE_RABGAP1L	ZNF461	-0.860743
SE_RABGAP1L	SIGLEC6	-0.947933
SE_RABGAP1L	PDE11A	-0.934905
SE_RABGAP1L	LSM3	-0.907512
SE_RABGAP1L	DZIP1L	-0.822224
SE_RABGAP1L	STK32B	-0.910812
SE_RABGAP1L	MRPS10	-0.883293
SE_RABGAP1L	ADHFE1	-0.83327
SE_RABGAP1L	RPS6	-0.970761
SE_RABGAP1L	CREB3	-0.92769
SE_RABGAP1L	PRDX3	-0.890828
SE_RABGAP1L	IFITM3	-0.87908
SE_RABGAP1L	RAB30	-0.930204
SE_RABGAP1L	PSME2	-0.839071
SE_RABGAP1L	CAMK2N1	-0.889073
SE_RABGAP1L	ZZZ3	-0.841421
SE_RABGAP1L	PIGF	-0.823653
SE_RABGAP1L	C3orf80	-0.84111
SE_RABGAP1L	GPNMB	-0.844985
SE_RABGAP1L	HEATR4	-0.835615
SE_RABGAP1L	TECR	-0.872302
SE_RABGAP1L	PEX26	-0.896772
SE_RABGAP1L	VCX	-0.917649
SE_RABGAP1L	VBP1	-0.868774
SE_APLP2	TNK1	0.907454
SE_APLP2	PIK3C3	0.882719
SE_APLP2	PNPLA6	0.831603
SE_APLP2	EIF2B4	0.8967
SE_APLP2	GPR84	0.819321
SE_APLP2	CAMK2N1	-0.828209
SE_APLP2	CD55	-0.875121
SE_APLP2	CAPN2	-0.853696
SE_APLP2	CAV1	-0.827919
SE_APLP2	KIAA1958	-0.831451
SE_APLP2	BCL2L14	-0.899813
SE_APLP2	OARD1	-0.859273
SE_APLP2	LYPLA1	-0.826778
SE_APLP2	TECR	-0.873925
SE_APLP2	IRAK1	-0.874593
SE_PCGF3	ARHGEF16	0.820362
SE_PCGF3	BACH2	0.876923
SE_PCGF3	FHL5	0.870648
SE_PCGF3	RPS6KA2	0.926522
SE_PCGF3	GABBR2	0.841118
SE_PCGF3	SEMA4G	0.841202
SE_PCGF3	PTPRB	0.910035
SE_PCGF3	PSKH1	0.96626
SE_PCGF3	SIGLEC6	0.995
SE_PCGF3	EPRS1	0.896452
SE_PCGF3	LSM3	0.897564
SE_PCGF3	MRPS10	0.910444
SE_PCGF3	CREB3	0.854261
SE_PCGF3	LIN9	-0.881609
SE_PCGF3	SYNE1	-0.859789
SE_PCGF3	MMP10	-0.84286
SE_PCGF3	GUCY1A2	-0.857507
SE_PCGF3	BTBD11	-0.918946
SE_PCGF3	AKAP13	-0.883851
SE_PCGF3	SIX2	-0.877576
SE_PCGF3	GLT8D1	-0.828526
SE_PCGF3	RPS14	-0.855613
SE_PCGF3	FANCE	-0.827848
SE_PCGF3	MED20	-0.897229
SE_PCGF3	INTS8	-0.9394
SE_PCGF3	CCNE2	-0.939696
SE_PCGF3	C11orf58	-0.906891
SE_PCGF3	CLNS1A	-0.849186
SE_PCGF3	CCPG1	-0.951955
SE_PCGF3	ETFA	-0.863926
SE_PCGF3	CIB1	-0.890348
SE_PCGF3	RPL27	-0.864008
SE_PTK2B	CCDC138	0.832823
SE_PTK2B	ALS2	0.922738
SE_PTK2B	DMXL1	0.940357
SE_PTK2B	TSPAN32	0.895017
SE_PTK2B	GPC3	0.823357
SE_PTK2B	PDE4B	0.84918
SE_PTK2B	SUCLG1	0.95462
SE_PTK2B	FAM114A1	0.884882
SE_PTK2B	THOC3	0.814361
SE_PTK2B	CATSPER1	0.916615
SE_PTK2B	PPFIA2	0.933998
SE_PTK2B	SIX1	0.819694
SE_PTK2B	ZNF132	0.908846
SE_PTK2B	SLC11A1	-0.850129
SE_PTK2B	ARHGAP18	-0.831658
SE_PTK2B	ARL5B	-0.929951
SE_PTK2B	C10orf67	-0.847238
SE_PTK2B	TBCC	-0.861313
SE_PTK2B	DCAF13	-0.846085
SE_PTK2B	OSTF1	-0.930416
SE_PTK2B	GRIA4	-0.839191
SE_PTK2B	COX5A	-0.845733
SE_PTK2B	NPRL3	-0.832378
SE_PTK2B	NDUFB7	-0.818534
SE_PTK2B	CLTCL1	-0.897352
SE_PTK2B	TCEAL3	-0.814264
SE_SYNE1	ZMYND10	0.849728
SE_SYNE1	FOXF2	0.896746
SE_SYNE1	MMP10	0.839368
SE_SYNE1	COLEC12	0.986431
SE_SYNE1	SSTR4	0.818435
SE_SYNE1	SIX2	0.848173
SE_SYNE1	NAA80	0.84854
SE_SYNE1	PLOD2	0.857371
SE_SYNE1	RPS14	0.944426
SE_SYNE1	DNPH1	0.864644
SE_SYNE1	CCNE2	0.910499
SE_SYNE1	CCPG1	0.870758
SE_SYNE1	ETFA	0.935514
SE_SYNE1	RPL27	0.89368
SE_SYNE1	POP4	0.882425
SE_SYNE1	SERTAD1	0.86555
SE_SYNE1	LIPE	0.911466
SE_SYNE1	C21orf58	0.848819
SE_SYNE1	PHIP	0.852609
SE_SYNE1	PLAGL1	0.836695
SE_SYNE1	APLP2	0.942524
SE_SYNE1	CDH3	0.904892
SE_SYNE1	DHX38	0.848217
SE_SYNE1	AQP4	0.870821
SE_SYNE1	COX17	0.864182
SE_SYNE1	ZNHIT1	0.828058
SE_SYNE1	PENK	0.91708
SE_SYNE1	COX6C	0.814373
SE_SYNE1	KRT78	0.916654
SE_SYNE1	DPEP1	0.817542
SE_SYNE1	DNAH6	-0.880354
SE_SYNE1	GATA2	-0.887618
SE_SYNE1	AASS	-0.812443
SE_SYNE1	NAV2	-0.956785
SE_SYNE1	PSKH1	-0.913008
SE_SYNE1	SIGLEC6	-0.880393
SE_SYNE1	USP41	-0.855464
SE_SYNE1	TRIM45	-0.98672
SE_SYNE1	SNRNP27	-0.851768
SE_SYNE1	CHPF	-0.817993
SE_SYNE1	MRPS10	-0.813378
SE_SYNE1	MTERF3	-0.90217
SE_SYNE1	B4GALT1	-0.816814
SE_SYNE1	FAM78A	-0.948682
SE_SYNE1	BUB3	-0.895137
SE_SYNE1	NPAS4	-0.858022
SE_SYNE1	HOXC10	-0.880189
SE_SYNE1	SUCLA2	-0.937799
SE_SYNE1	RNASE6	-0.818247
SE_SYNE1	POU2F2	-0.853247
SE_SYNE1	IGFL2	-0.917131
SE_SYNE1	CHMP4B	-0.813394
SE_SYNE1	CYTH4	-0.844664
SE_SYNE1	TOB2	-0.845469
SE_SYNE1	KIRREL3	-0.853913
SE_SYNE1	FLT3	-0.872652
SE_SYNE1	ZC3H4	-0.811636
SE_SYNE1	ZNF330	-0.936515
SE_SYNE1	PCDHGB5	-0.826708
SE_SYNE1	CDC14B	-0.900135
SE_SYNE1	ARHGAP22	-0.941999
SE_SYNE1	SERGEF	-0.855169
SE_SYNE1	TK1	-0.9283
A3SS_PFN2	FZD6	0.896881
A3SS_PFN2	GRK5	0.844944
A3SS_PFN2	EPS8L2	0.824925
A3SS_PFN2	MRPL9	0.969854
A3SS_PFN2	NSG2	0.847043
A3SS_PFN2	SNX3	0.825652
A3SS_PFN2	TMEM19	0.84361
A3SS_PFN2	ADAM21	0.816457
A3SS_PFN2	LBH	-0.904052
A3SS_PFN2	GPM6A	-0.897014
A3SS_PFN2	RIPK4	-0.847421
A3SS_PFN2	WDR47	-0.820804
A3SS_PFN2	FRMD1	-0.861735
A3SS_PFN2	KAZALD1	-0.917809
A3SS_PFN2	BORCS6	-0.920626
A3SS_PFN2	HSPBP1	-0.889869
A3SS_PFN2	PRPS1	-0.838949
MXE_PPRC1	DOCK9	0.946729
MXE_PPRC1	PARK7	0.891823
MXE_PPRC1	PFN2	0.846875
MXE_PPRC1	ATP6V1E1	0.829351
SE_PPRC1	ETV1	0.875762
SE_PPRC1	CABCOCO1	0.848234
SE_PPRC1	GCH1	0.905744
SE_PPRC1	RUNDC1	0.984192
SE_PPRC1	CASKIN2	0.860002
SE_PPRC1	MRPS15	0.890873
SE_PPRC1	ADAMTS9	0.834758
SE_PPRC1	RIDA	0.92803
SE_PPRC1	SURF1	0.862036
SE_PPRC1	RPS25	0.923719
SE_PPRC1	MORF4L1	0.866504
SE_PPRC1	PSMA7	0.919705
SE_PPRC1	SLC2A11	0.910589
SE_PPRC1	LBH	0.920977
SE_PPRC1	ZNF852	0.899325
SE_PPRC1	PROS1	0.844967
SE_PPRC1	CFAP100	0.84675
SE_PPRC1	TMEM74B	0.814945
SE_PPRC1	RBP7	0.852441
SE_PPRC1	CASP9	0.858745
SE_PPRC1	GLO1	0.86126
SE_PPRC1	IPO7	0.953321
MXE_PPRC1	LBH	-0.878499
MXE_PPRC1	ZNF852	-0.972266
MXE_PPRC1	CFAP100	-0.978522
MXE_PPRC1	IL9R	-0.859457
MXE_PPRC1	BRSK2	-0.823622
MXE_PPRC1	BIRC7	-0.827483
SE_PPRC1	PTPN21	-0.858211
SE_PPRC1	GATA5	-0.915749
SE_PPRC1	DVL1	-0.864264
SE_PPRC1	ABHD14A-ACY1	-0.953643
SE_PPRC1	PTPN20	-0.864511
SE_PPRC1	GDPD5	-0.886981
SE_PPRC1	ASGR2	-0.814725
SE_PPRC1	SPPL2B	-0.869596
SE_PPRC1	DNAJC5G	-0.930332
SE_PPRC1	IQCG	-0.876391
SE_PPRC1	EFCAB1	-0.897511
SE_PPRC1	DOCK9	-0.900694
SE_PPRC1	PFN2	-0.811535
SE_PPRC1	NDUFB6	-0.868647
SE_PPRC1	UCK1	-0.877533
SE_PPRC1	ZNF689	-0.938165
SE_PPRC1	CSNK1G2	-0.833997
MXE_BTN3A2	RNF145	0.834057
MXE_BTN3A2	FOXF2	0.919565
MXE_BTN3A2	CITED2	0.816634
MXE_BTN3A2	CACFD1	0.923847
MXE_BTN3A2	CABCOCO1	0.871676
MXE_BTN3A2	FLI1	0.837592
MXE_BTN3A2	GCH1	0.866572
MXE_BTN3A2	BNC1	0.812064
MXE_BTN3A2	CASKIN2	0.901858
MXE_BTN3A2	POLI	0.918314
MXE_BTN3A2	NAA80	0.881799
MXE_BTN3A2	PPP1R2	0.874237
MXE_BTN3A2	SEC61G	0.861158
MXE_BTN3A2	ZNHIT1	0.945137
MXE_BTN3A2	RPL30	0.814667
MXE_BTN3A2	LZTS2	0.887055
MXE_BTN3A2	RPS25	0.854521
MXE_BTN3A2	DPEP1	0.873545
MXE_BTN3A2	HSF2BP	0.826724
MXE_BTN3A2	RPL3	0.850615
MXE_BTN3A2	FAAH	-0.931933
MXE_BTN3A2	GLUL	-0.931701
MXE_BTN3A2	COL4A4	-0.94322
MXE_BTN3A2	CGGBP1	-0.846729
MXE_BTN3A2	LRP5	-0.81455
MXE_BTN3A2	FLT3	-0.831422
MXE_BTN3A2	ZC3H4	-0.864253
MXE_BTN3A2	DVL1	-0.87008
MXE_BTN3A2	RNF11	-0.925158
MXE_BTN3A2	PPP1CB	-0.83926
MXE_BTN3A2	ABHD14A-ACY1	-0.899854
MXE_BTN3A2	ZNF330	-0.838121
MXE_BTN3A2	PCDHGA9	-0.821242
MXE_BTN3A2	PCDHGA10	-0.834036
MXE_BTN3A2	LAPTM4B	-0.88436
MXE_BTN3A2	PTGS1	-0.853832
MXE_BTN3A2	FAM78A	-0.843192
MXE_BTN3A2	PTPN20	-0.97367
MXE_BTN3A2	ARHGAP22	-0.884858
MXE_BTN3A2	GPI	-0.90903
MXE_BTN3A2	CYTH4	-0.931003
MXE_BTN3A2	TOB2	-0.884652
SE_DNM1L	RAI1	0.844103
SE_DNM1L	WNT2B	0.86159
SE_DNM1L	HTR2B	0.825524
SE_DNM1L	MTERF3	0.842795
SE_DNM1L	OPCML	0.87581
SE_DNM1L	KCNN4	0.834726
SE_DNM1L	CHMP4B	0.854747
SE_DNM1L	GGA1	0.966619
SE_DNM1L	STAC	-0.849059
SE_DNM1L	SLC4A4	-0.957417
SE_DNM1L	CAV1	-0.839817
SE_DNM1L	TDRD7	-0.913843
SE_DNM1L	BCL2L14	-0.823642
SE_DNM1L	SSTR4	-0.817054
SE_DNM1L	SUCLG1	-0.872944
SE_DNM1L	HUS1	-0.951436
SE_DNM1L	NDUFA8	-0.821955
SE_DNM1L	RAB3IL1	-0.83298
SE_DNM1L	HEATR4	-0.813277
SE_DNM1L	EFCAB11	-0.835518
SE_DNM1L	ERCC2	-0.880059
SE_DNM1L	NFS1	-0.874897
SE_DNM1L	VCX	-0.851838
SE_TCEA3	KCNN2	0.932214
SE_TCEA3	PRMT8	0.816508
SE_TCEA3	ARHGAP44	0.854111
SE_TCEA3	DGKE	0.889156
SE_TCEA3	ZNF90	0.883398
SE_TCEA3	EWSR1	0.846388
SE_TCEA3	RNF128	0.847909
SE_TCEA3	PHGDH	0.855673
SE_TCEA3	NAGK	0.842849
SE_TCEA3	BNIP1	0.868997
SE_TCEA3	GTF2H5	0.949838
SE_TCEA3	SH3PXD2A	0.841217
SE_TCEA3	APOLD1	0.83153
SE_TCEA3	PSMC4	0.826137
SE_TCEA3	MCHR1	0.838995
SE_TCEA3	EHHADH	-0.930555
SE_TCEA3	GABBR2	-0.901055
SE_TCEA3	JCAD	-0.931113
SE_TCEA3	CFAP70	-0.844711
SE_TCEA3	ABHD13	-0.910992
SE_TCEA3	ZNF461	-0.819317
SE_TCEA3	CRIPT	-0.813665
SE_TCEA3	VAMP5	-0.845116
SE_TCEA3	SLC12A8	-0.951597
SE_TCEA3	STK32B	-0.855804
SE_TCEA3	CREB3	-0.81197
SE_TCEA3	NPM3	-0.965742
SE_TCEA3	ACSM4	-0.851045
SE_TCEA3	C19orf47	-0.881711
SE_TCEA3	FOXRED2	-0.839026
SE_TCEA3	TCEAL6	-0.883479
SE_MS4A7	ARSK	0.905637
SE_MS4A7	PKHD1	0.943686
SE_MS4A7	JCAD	0.8127
SE_MS4A7	GNB3	0.823425
SE_MS4A7	PARP4	0.855042
SE_MS4A7	CTRL	0.826759
SE_MS4A7	SIAH2	0.952246
SE_MS4A7	PCDHGB5	0.839972
SE_MS4A7	RARS1	0.849875
SE_MS4A7	FAM222A	0.829136
SE_MS4A7	ATP6V1E1	0.857288
SE_MS4A7	VPS13A	-0.892937
SE_MS4A7	ZMYND11	-0.889472
SE_MS4A7	APLP2	-0.91514
SE_MS4A7	APAF1	-0.890731
SE_MS4A7	CDH3	-0.864226
SE_MS4A7	RAPGEFL1	-0.900383
SE_MS4A7	AQP4	-0.889285
SE_MS4A7	SLC66A3	-0.951851
SE_MS4A7	PENK	-0.854215
SE_MS4A7	ENTR1	-0.820063
SE_MS4A7	MSRB3	-0.86724
SE_MS4A7	SIX1	-0.87196
SE_MS4A7	RPL3	-0.832352
SE_PDGFA	ANXA4	0.924594
SE_PDGFA	CCDC138	0.883419
SE_PDGFA	SLC4A4	0.862462
SE_PDGFA	VPS13A	0.852024
SE_PDGFA	SSTR4	0.950443
SE_PDGFA	PDE4B	0.844002
SE_PDGFA	SLC66A3	0.83675
SE_PDGFA	SUCLG1	0.947279
SE_PDGFA	CSF1R	0.814881
SE_PDGFA	RPS20	0.847538
SE_PDGFA	IFITM2	0.927621
SE_PDGFA	RAB3IL1	0.950455
SE_PDGFA	PPFIA2	0.912169
SE_PDGFA	SIX1	0.825201
SE_PDGFA	HEATR4	0.894049
SE_PDGFA	CIB1	0.847893
SE_PDGFA	HCN2	0.846785
SE_PDGFA	ZNF132	0.813122
SE_PDGFA	VCX	0.874857
SE_PDGFA	SLC11A1	-0.89746
SE_PDGFA	CCN4	-0.876648
SE_PDGFA	ARL5B	-0.899923
SE_PDGFA	C10orf67	-0.821551
SE_PDGFA	TRIM5	-0.845433
SE_PDGFA	PARP4	-0.838515
SE_PDGFA	TLE6	-0.893051
SE_PDGFA	LDLR	-0.8175
SE_PDGFA	SAMHD1	-0.865722
SE_PDGFA	MPV17	-0.894251
SE_PDGFA	HTR2B	-0.869823
SE_PDGFA	ATG10	-0.84497
SE_PDGFA	RPS23	-0.896711
SE_PDGFA	RARS1	-0.822406
SE_PDGFA	TBCC	-0.818466
SE_PDGFA	OSTF1	-0.839353
SE_PDGFA	ERLIN1	-0.840933
SE_PDGFA	GRIA4	-0.822362
SE_PDGFA	RNASE6	-0.901961
SE_PDGFA	PLEKHJ1	-0.883087
SE_PDGFA	CD209	-0.830343
SE_PDGFA	GGA1	-0.911185
SE_WARS1	SNRNP70	0.851702
SE_WARS1	CNKSR1	0.859711
SE_SNRNP70	IREB2	-0.971282
SE_CD55	SNRNP70	0.838564
SE_PPRC1	DDHD2	0.812987
MXE_BTN3A2	NCL	0.815766
SE_DNM1L	PNPT1	-0.923289
SE_DNM1L	ANKS1B	-0.826752
SE_ABI1	SNRNP70	0.825588
A3SS_EML3	SNRNP70	-0.853217
MXE_IFI16	SNRNP70	-0.829725
RI_EML3	SNRNP70	-0.88035
RI_SNHG5	SNRNP70	-0.858161
SE_PPFIBP1	SNRNP70	-0.95623
SE_ROGDI	PPRC1	0.886838
SE_MLH3	PPRC1	0.830597
A3SS_NCOR2	PPRC1	-0.846251
SE_GPR176	PPRC1	-0.90148

## Sheet: Figure2A
Dataset	Gene	Group	Gene expression
GSE14359	SNRNP70	Metastatic	11.1395
GSE14359	SNRNP70	Metastatic	11.8468
GSE14359	SNRNP70	Metastatic	12.3031
GSE14359	SNRNP70	Metastatic	12.0688
GSE14359	SNRNP70	Metastatic	11.6787
GSE14359	SNRNP70	Metastatic	11.7081
GSE14359	SNRNP70	Metastatic	12.1046
GSE14359	SNRNP70	Metastatic	12.0746
GSE14359	SNRNP70	Primary	11.293
GSE14359	SNRNP70	Primary	11.3711
GSE14359	SNRNP70	Primary	11.2848
GSE14359	SNRNP70	Primary	11.6033
GSE14359	SNRNP70	Primary	11.0569
GSE14359	SNRNP70	Primary	11.1648
GSE14359	SNRNP70	Primary	10.9075
GSE14359	SNRNP70	Primary	10.9989
GSE14359	SNRNP70	Primary	11.0117
GSE14359	SNRNP70	Primary	10.9912

## Sheet: Figure2B
Dataset	Gene	log2FoldChange	P value
TARGET	CFH	-0.791222	0.00338064
TARGET	NFYA	-0.374276	0.0402187
TARGET	ENPP4	-0.728834	0.0355041
TARGET	LAP3	-0.507797	0.0120848
TARGET	CD99	0.464699	0.0131602
TARGET	LASP1	-0.330929	0.0255176
TARGET	TMEM176A	-0.797645	0.0184761
TARGET	CASP10	-0.521187	0.0106816
TARGET	NDUFAF7	0.393762	0.0052793
TARGET	PLXND1	-0.323204	0.0486023
TARGET	AK2	0.26781	0.014908
TARGET	CD38	-1.1355	0.00618776
TARGET	HSPB6	0.987089	0.0300912
TARGET	ABCB5	0.971477	0.018177
TARGET	ARX	1.67462	0.00185281
TARGET	SKAP2	-0.563243	0.0010096
TARGET	WDR54	0.593765	0.0135233
TARGET	ABCB4	0.780319	0.0287009
TARGET	MYCBP2	0.38392	0.0254414
TARGET	FBXL3	0.431658	0.00894472
TARGET	ITGAL	-0.956672	0.00212412
TARGET	CX3CL1	-0.756431	0.00251049
TARGET	SPATA20	-0.439008	0.0175978
TARGET	MAP3K9	-1.35509	0.00485583
TARGET	USH1C	1.32195	0.0450387
TARGET	ARHGAP44	0.827436	0.014936
TARGET	CDKL3	0.576581	0.0211671
TARGET	PRSS21	-1.505	0.0109403
TARGET	GAS7	-0.650396	0.0482997
TARGET	SCN4A	0.941648	0.0117013
TARGET	CACNA2D2	-1.24026	0.00317043
TARGET	CRAMP1	0.258501	0.0384924
TARGET	FMO3	-1.32591	0.00225127
TARGET	NOX1	0.700718	0.00742788
TARGET	CDK11A	0.367385	0.0194152
TARGET	TFAP2B	-2.00827	0.0056659
TARGET	ADAM22	0.613847	0.0342295
TARGET	NFIX	0.774932	0.016823
TARGET	PKD1	0.351644	0.0493702
TARGET	TENM1	-1.0512	0.0260968
TARGET	HHATL	2.01836	0.00513799
TARGET	SLC6A13	-1.03497	0.0191381
TARGET	CD4	-0.738489	0.0130263
TARGET	BTK	-0.686016	0.00941134
TARGET	HFE	-0.514173	0.0188286
TARGET	FMO1	-1.79984	0.000190952
TARGET	SLC6A7	0.953756	0.0110462
TARGET	PLAUR	0.691007	0.0168174
TARGET	CD22	-0.89004	0.0037589
TARGET	ELOVL5	-0.389428	0.0140712
TARGET	SLC25A39	0.413291	0.00915841
TARGET	CLK1	0.383931	0.0388837
TARGET	RNF14	-0.238139	0.0216245
TARGET	CD6	-0.65542	0.0265251
TARGET	WAS	-0.653131	0.0194058
TARGET	DPEP1	-1.32662	0.00612591
TARGET	STMN4	1.14813	0.0414068
TARGET	SLC38A5	1.02073	0.0213421
TARGET	PRDM11	-0.465282	0.0181674
TARGET	SYT13	-1.60196	0.00785018
TARGET	CD74	-0.652823	0.0432223
TARGET	NCDN	0.309631	0.0082245
TARGET	CYP3A43	-1.18236	0.0308656
TARGET	CPS1	-0.710376	0.0348665
TARGET	C8B	-1.65936	0.0301486
TARGET	GABRA1	1.22839	0.0253964
TARGET	NLRP2	-0.862985	0.0400539
TARGET	SLC45A4	-0.536824	0.00286734
TARGET	DEF6	-0.812707	0.00158203
TARGET	UBR2	-0.63364	0.000169048
TARGET	HSD17B6	-0.744569	0.0224883
TARGET	TOMM34	0.603915	0.0010948
TARGET	PRKCH	-0.467508	0.027647
TARGET	POU2F2	-1.02347	0.000317045
TARGET	BRD9	0.385452	0.00447169
TARGET	ARNTL2	0.791979	0.00570771
TARGET	FAM13B	-0.388014	0.0224383
TARGET	CENPQ	-0.417425	0.025044
TARGET	LRRC7	-0.933456	0.0229283
TARGET	METTL1	0.465312	0.00652929
TARGET	TLL1	-1.13528	0.00389275
TARGET	MSR1	-0.706279	0.0101862
TARGET	DNAH5	0.939382	0.0134313
TARGET	C6	1.24355	0.0166206
TARGET	RAB27B	-0.945176	0.00170192
TARGET	BARX2	-1.76125	0.00696374
TARGET	LCP2	-0.753846	0.0014112
TARGET	TRIT1	0.274605	0.026329
TARGET	CUL7	-0.492467	0.0276479
TARGET	EPHA3	-0.837025	0.0159345
TARGET	HSPA5	0.307259	0.0128734
TARGET	POLR2B	-0.287093	0.0325502
TARGET	CP	1.43778	0.00038417
TARGET	ARHGAP6	-0.616124	0.0273709
TARGET	ROS1	-2.06238	0.000709143
TARGET	NOP16	0.478666	0.0163338
TARGET	ZNF800	0.298474	0.0253531
TARGET	SNX29	-0.402854	0.0270162
TARGET	CELF2	-1.15478	0.000182632
TARGET	ERCC8	-0.413926	0.00300523
TARGET	UTS2	-1.55318	0.00122303
TARGET	LTBP1	0.809698	0.0032002
TARGET	PPP1R3F	-0.612844	0.0183973
TARGET	NEXMIF	-1.28966	0.0154695
TARGET	DKK3	-0.766267	0.00272885
TARGET	NFE2L3	-0.56179	0.0378672
TARGET	HOMER3	-0.367963	0.0462624
TARGET	RRP12	0.535086	0.00242318
TARGET	MRTO4	0.36248	0.00849375
TARGET	AP5M1	-0.264571	0.0387516
TARGET	RELT	0.502741	0.00295716
TARGET	NOP58	0.299795	0.0445575
TARGET	SZRD1	0.350582	0.00205908
TARGET	ITIH1	-1.22751	0.0226665
TARGET	NPFFR2	-2.21451	0.00147897
TARGET	TRAF3IP2	0.716411	0.00165123
TARGET	F7	-1.60595	0.0193328
TARGET	PITHD1	0.289711	0.0310728
TARGET	USP13	0.354133	0.0404025
TARGET	RASGRF1	-1.58827	0.000262665
TARGET	SLC2A3	0.758419	0.0214133
TARGET	STYK1	-1.3258	0.00629852
TARGET	CCAR1	0.340571	0.0319973
TARGET	GNA15	-0.609525	0.0484978
TARGET	GUCY1B1	-0.771736	0.00337798
TARGET	TNK2	0.483806	0.00554501
TARGET	GPBP1	-0.226237	0.0375658
TARGET	SPHK2	0.395	0.00701364
TARGET	RPL18	0.384465	0.0232917
TARGET	GPC1	-0.684229	0.0100831
TARGET	INTS13	-0.342749	0.0438132
TARGET	CCN5	1.25607	0.00707772
TARGET	ABCA7	-0.445002	0.0424449
TARGET	NTHL1	0.730771	0.00124684
TARGET	ROPN1	1.24656	0.00860894
TARGET	MAP2K4	-0.62651	0.00135336
TARGET	ME1	0.502811	0.0355207
TARGET	YBX1	0.262042	0.0442283
TARGET	ELAVL1	0.209523	0.0231791
TARGET	CD84	-0.811967	0.0341445
TARGET	SPI1	-0.714903	0.0218279
TARGET	POLR1H	0.41649	0.0305198
TARGET	LRRC40	-0.394338	0.0156572
TARGET	TRMT11	0.556153	0.0132927
TARGET	KLF6	0.504785	0.0160193
TARGET	DHX29	-0.303383	0.0366492
TARGET	TRO	-0.687925	0.0131711
TARGET	COASY	0.311962	0.0268605
TARGET	SIRT2	-0.349316	0.0281795
TARGET	PITX1	0.709187	0.0225397
TARGET	KCNAB2	-0.36451	0.0320208
TARGET	GAL	0.971347	0.0486015
TARGET	CLEC2D	-0.428591	0.0307296
TARGET	HES2	0.884237	0.0324357
TARGET	GUCY2C	-0.800922	0.0260812
TARGET	DAPP1	-1.04595	0.00131553
TARGET	CLTCL1	-0.815848	0.000392785
TARGET	JMJD6	0.289034	0.0244672
TARGET	NDST1	-0.411343	0.00178136
TARGET	EIF2B3	0.250251	0.0493919
TARGET	TRPM5	1.4943	0.00167484
TARGET	SNX13	-0.339858	0.027249
TARGET	VASH1	-0.450386	0.00592436
TARGET	BUD23	0.327871	0.0443902
TARGET	DAZAP1	0.255744	0.0220477
TARGET	LNX1	-0.427381	0.0377764
TARGET	ALDH3A2	-0.477356	0.0269774
TARGET	CRMP1	-0.679798	0.00384122
TARGET	SIDT1	-0.67559	0.0167012
TARGET	IRAG1	-0.671632	0.0472254
TARGET	SCARB1	0.694176	0.0186986
TARGET	MCM2	0.424469	0.0233743
TARGET	ALPK1	-0.351131	0.0363985
TARGET	NLE1	0.421456	0.0372036
TARGET	SDHA	0.47513	0.000742512
TARGET	MRPS34	0.358787	0.0271069
TARGET	NOTCH3	-0.601089	0.025401
TARGET	CA12	1.10849	0.0161976
TARGET	NTN4	0.894307	0.0108511
TARGET	SLC24A1	-0.417415	0.00792844
TARGET	SCARF1	-0.488887	0.0383475
TARGET	NOX3	1.30522	0.0270792
TARGET	ENO1	0.446662	0.0153044
TARGET	TXK	-0.791337	0.0150865
TARGET	WSCD2	-1.12226	0.0225645
TARGET	KCNQ2	-1.20858	0.0240664
TARGET	TACR2	0.500601	0.0435618
TARGET	TUBA3D	0.806651	0.00133127
TARGET	EXOSC7	0.33765	0.0415777
TARGET	FMO4	-0.562599	0.0135862
TARGET	PLXNA2	-0.39371	0.0230291
TARGET	TPD52	0.720295	0.0449624
TARGET	PAG1	-0.587649	0.0156233
TARGET	CAMSAP3	-1.24779	0.0173069
TARGET	NMRK2	1.61684	0.00235357
TARGET	EXOSC5	0.460995	0.0137796
TARGET	APBB1IP	-0.816907	0.00408265
TARGET	GPR137B	-0.673971	0.0112132
TARGET	TIGAR	-0.377823	0.0329412
TARGET	SYNJ2	0.544055	0.0187357
TARGET	PMS2P1	0.360872	0.00744046
TARGET	HOXA9	0.498673	0.0336804
TARGET	ZCWPW1	-0.503168	0.0351844
TARGET	P2RY10	-1.05484	0.0263582
TARGET	ITM2A	-1.0147	0.00873334
TARGET	SP140	-0.752017	0.028337
TARGET	CDC14A	0.704935	0.00143922
TARGET	LIPE	-0.624001	0.0159738
TARGET	RIMS1	-1.59778	0.0152866
TARGET	MOXD1	-1.60091	0.00814419
TARGET	STX7	-0.280508	0.0321601
TARGET	KEAP1	0.271169	0.0410084
TARGET	SLC35C2	0.289664	0.045662
TARGET	EPHA6	1.32927	0.0170387
TARGET	COL5A3	-0.798887	0.0091782
TARGET	PUM3	0.451575	0.0229707
TARGET	CXCL2	1.37338	0.00393864
TARGET	AFP	1.46688	0.0153506
TARGET	MEF2C	0.54185	0.0105714
TARGET	PTPRC	-0.718306	0.0127024
TARGET	CACNA1S	2.49543	0.000167519
TARGET	UBA5	0.450877	0.00275127
TARGET	LRP2	1.25875	0.00283604
TARGET	DUSP12	0.404075	0.00796835
TARGET	PCDHA6	-2.32101	0.000147402
TARGET	PCDHGA2	0.835607	0.0137745
TARGET	HSPB11	0.553085	0.00311871
TARGET	SMARCD3	-0.657893	0.00118967
TARGET	FYB1	-0.860246	0.00609147
TARGET	OPRK1	-1.98704	0.00171929
TARGET	ULK2	-0.693568	0.0182698
TARGET	PIBF1	0.384043	0.017733
TARGET	ZNF586	0.281729	0.0307809
TARGET	RPS5	0.416988	0.0157537
TARGET	EIF3I	0.295594	0.041623
TARGET	APOB	-0.902737	0.0492802
TARGET	FCN1	-0.799946	0.0436396
TARGET	WNT11	1.26448	0.00196714
TARGET	DDHD2	0.411443	0.0337509
TARGET	POMGNT1	0.324081	0.00650607
TARGET	HBQ1	1.23187	0.0257183
TARGET	ERO1B	-0.691596	0.0006997
TARGET	HUWE1	-0.357654	0.0345906
TARGET	HSD17B14	-0.505676	0.0433314
TARGET	ACHE	-0.831673	0.035989
TARGET	SRRT	0.293664	0.00540551
TARGET	MMP2	0.586476	0.0247645
TARGET	MT3	1.19134	0.0335311
TARGET	SF3B2	0.306301	0.00583361
TARGET	CASS4	-0.593677	0.0118917
TARGET	REM1	-0.734415	0.0186786
TARGET	ANKRD10	0.457079	0.0350431
TARGET	KIF9	0.364513	0.0230202
TARGET	DNAAF9	-0.311249	0.0248831
TARGET	ZNF343	0.316761	0.0443297
TARGET	EBF4	-0.671362	0.0258956
TARGET	SNX5	0.252596	0.0199082
TARGET	SIRPG	-1.1544	0.0115114
TARGET	P2RX7	-0.662577	0.0162035
TARGET	TASP1	0.337709	0.0495847
TARGET	RPH3A	-1.32957	0.00785493
TARGET	PEBP1	0.340233	0.0252819
TARGET	TBX5	-1.71151	0.0072087
TARGET	CMTM1	-0.601438	0.00891869
TARGET	GMIP	-0.348696	0.0423385
TARGET	ARHGAP4	-0.533131	0.0406281
TARGET	BLVRB	-0.551974	0.00417736
TARGET	IRAK3	-1.00824	0.000247379
TARGET	FETUB	1.93216	0.0364668
TARGET	ZNF268	-0.339128	0.048925
TARGET	CERS4	-1.04856	0.00522101
TARGET	AARS1	-0.373524	0.0124324
TARGET	DLL3	-1.00666	0.0454388
TARGET	NAT14	0.442464	0.0275432
TARGET	EXOC1	-0.265712	0.0295481
TARGET	NLRC4	-0.448982	0.0281397
TARGET	NRCAM	-0.917511	0.0118791
TARGET	CDV3	0.266016	0.0202442
TARGET	TMEM101	0.439036	0.00933172
TARGET	MYH7	2.14698	0.00672816
TARGET	RNF31	-0.320301	0.0326401
TARGET	UNC13D	-0.576417	0.012741
TARGET	ADA2	-0.76425	0.0132444
TARGET	SUCO	0.399372	0.0316643
TARGET	MAP3K1	-0.514104	0.00191494
TARGET	HOOK2	0.855866	0.000291491
TARGET	PTGS1	-0.626767	0.0172362
TARGET	CRTAC1	1.39716	0.00672861
TARGET	CDC5L	-0.434431	0.0279105
TARGET	ITPR3	0.772372	0.00952169
TARGET	ACOT7	0.421973	0.0182167
TARGET	PCSK5	0.784823	0.00568963
TARGET	TMED1	0.382828	0.0319842
TARGET	ABLIM1	0.5401	0.0391802
TARGET	ERMP1	0.505845	0.0346565
TARGET	MAGEB2	-2.52763	0.00278002
TARGET	ATP5F1D	0.44765	0.0383404
TARGET	HNRNPM	0.237267	0.0200439
TARGET	TIMM13	0.559039	0.00592146
TARGET	IGF2-AS	-1.4657	0.00522525
TARGET	KLHL22	-0.314446	0.0268994
TARGET	LZTR1	-0.327182	0.0120056
TARGET	BCL2L13	-0.273867	0.0152007
TARGET	TBC1D10A	-0.376836	0.0381297
TARGET	GGT5	-0.664226	0.0208606
TARGET	SPECC1L	-0.319247	0.0170411
TARGET	PPIL2	-0.248	0.0286649
TARGET	YPEL1	-0.494568	0.0433594
TARGET	MAPK1	-0.389675	0.00161104
TARGET	GGT1	-0.663416	0.0237839
TARGET	PRODH	-1.15177	0.0144011
TARGET	PPM1F	-0.221271	0.0446692
TARGET	CYTH4	-0.788193	0.00661148
TARGET	MFNG	-0.468789	0.0394114
TARGET	CARD10	-0.42656	0.0499512
TARGET	GRK3	-0.487087	0.00757869
TARGET	HIRA	-0.41858	0.00464793
TARGET	SH3BP1	-0.509393	0.0166927
TARGET	SEZ6L	-1.29532	0.00681802
TARGET	HPS4	-0.31336	0.0112919
TARGET	PIK3IP1	-0.472153	0.0356455
TARGET	TFIP11	-0.260672	0.0458716
TARGET	TTC28	-0.403881	0.035773
TARGET	SLC16A8	1.00912	0.0190579
TARGET	JOSD1	0.262225	0.0347812
TARGET	MIOX	0.783939	0.0325455
TARGET	MCAT	0.455694	0.00478799
TARGET	PDGFB	-0.425733	0.0403834
TARGET	CACNA1I	1.17509	0.0190628
TARGET	FOXRED2	-0.486567	0.0112381
TARGET	CSF2RB	-0.488181	0.0466874
TARGET	UPK3A	1.19206	0.0202318
TARGET	CHADL	-0.62676	0.0436306
TARGET	HDAC10	0.546835	0.00841614
TARGET	LRRC74A	-1.37274	0.0156554
TARGET	SNW1	0.246767	0.0462272
TARGET	NFKBIA	0.592925	0.00123592
TARGET	SLA2	-0.736728	0.0285362
TARGET	SALL4	-0.682846	0.0218901
TARGET	ARFRP1	0.383017	0.0295557
TARGET	TRIB3	-0.707782	0.0125306
TARGET	ANGPT4	-1.2744	0.0103575
TARGET	MYLK2	0.905544	0.00182439
TARGET	SIRPB1	-0.699093	0.046267
TARGET	HCK	-0.689551	0.00576966
TARGET	PAK5	-1.60059	0.00552706
TARGET	MROH8	-0.721954	0.00967454
TARGET	E2F1	0.542118	0.000789942
TARGET	WFDC2	-1.22856	0.0143772
TARGET	AHCY	0.359702	0.0431595
TARGET	ACOT8	0.272857	0.0387252
TARGET	CDH20	-1.01553	0.0466551
TARGET	ADNP2	0.43945	0.00818957
TARGET	ST8SIA5	1.04789	0.0130035
TARGET	RBBP8	0.369222	0.04001
TARGET	ATP1B4	2.37739	0.000208194
TARGET	TLR8	-0.706844	0.0400839
TARGET	LUZP4	1.45914	0.0448633
TARGET	PLS3	0.3832	0.0320602
TARGET	RENBP	-0.830739	0.00787763
TARGET	ASB9	-0.812415	0.00232074
TARGET	SMS	0.366931	0.049508
TARGET	VGLL1	-2.69358	0.0334108
TARGET	CD40LG	-0.98438	0.0237454
TARGET	MAGED2	-0.774533	0.000122067
TARGET	BEX4	-0.591752	0.015255
TARGET	TNFSF13B	-0.845352	0.00810632
TARGET	KLF5	0.70286	0.0229671
TARGET	STK24	0.572181	0.0019378
TARGET	DNAJC3	0.454574	0.0165352
TARGET	MEDAG	1.10396	0.00142928
TARGET	OLFM4	-1.78097	0.0161925
TARGET	MSLN	-1.15503	0.0241179
TARGET	CORO1A	-0.566302	0.04131
TARGET	PARD6A	0.613809	0.00774137
TARGET	NDRG4	-0.819738	0.0257509
TARGET	SLC7A6	-0.405835	0.0133097
TARGET	FOXF1	-1.87137	0.00058852
TARGET	PIEZO1	0.314854	0.0234695
TARGET	DNAJA3	0.241417	0.0188407
TARGET	TMC5	1.03577	0.0153678
TARGET	CCP110	0.414577	0.0157581
TARGET	IQCH	-0.598597	0.0222462
TARGET	TRIP4	-0.362967	0.0136151
TARGET	ACSBG1	-1.00657	0.00329148
TARGET	HOMER2	0.824601	0.0151073
TARGET	CEP152	0.391023	0.03658
TARGET	FAM189A1	-0.941595	0.0185703
TARGET	DECR1	-0.434368	0.0024653
TARGET	SFRP1	-1.51668	0.00124889
TARGET	ESRP1	-1.83639	0.00422993
TARGET	ZC2HC1A	-0.463615	0.0189257
TARGET	TRPS1	0.444155	0.0268004
TARGET	EEF1D	0.359404	0.0266845
TARGET	ANXA13	1.65144	0.0038226
TARGET	SLC39A14	0.53406	0.00791785
TARGET	NEFM	-1.2808	0.0208379
TARGET	KLHDC4	0.372511	0.0398544
TARGET	MCM4	0.380985	0.0255185
TARGET	ASAH1	-0.377514	0.0372123
TARGET	MAP4K1	-0.771279	0.0137322
TARGET	TUBB4A	-1.24046	0.00599839
TARGET	SNRNP70	0.289606	0.0119694
TARGET	PIH1D1	0.30662	0.0151711
TARGET	CKM	1.46934	0.001015
TARGET	RNASEH2A	0.519629	0.0075968
TARGET	CD37	-0.653737	0.0120943
TARGET	STX10	0.620844	0.000256826
TARGET	TLE6	0.682126	0.0303365
TARGET	PTOV1	0.300527	0.04262
TARGET	LILRB1	-0.601801	0.0292775
TARGET	TIMM44	0.325676	0.0274703
TARGET	IL27RA	-0.554135	0.0220517
TARGET	RASAL3	-0.540858	0.0307695
TARGET	PDCD5	-0.367999	0.0348041
TARGET	FBL	0.476984	0.0206201
TARGET	CCNP	0.913166	0.00836894
TARGET	TBCB	0.462397	0.00781007
TARGET	CD79A	-1.31162	0.00130118
TARGET	RPS19	0.361382	0.0465468
TARGET	GRWD1	0.289921	0.0218596
TARGET	GRIN2D	-0.688527	0.0481746
TARGET	CARD8	-0.256719	0.0290892
TARGET	LIG1	0.266757	0.0416178
TARGET	CAPS	0.591921	0.0210034
TARGET	BCAT2	0.396083	0.0185161
TARGET	TNPO2	0.532309	0.00366399
TARGET	WDR83OS	0.483365	0.00513458
TARGET	CACNG7	-1.60306	0.00698604
TARGET	GCDH	0.531432	0.00369586
TARGET	MAST1	0.705482	0.0413073
TARGET	JAK3	-1.03091	0.000314421
TARGET	LSR	-0.57872	0.0215907
TARGET	CDK6	-0.697063	0.0396236
TARGET	PIK3CG	-0.920733	0.000206415
TARGET	DNAH11	-1.30831	0.00192964
TARGET	TFEC	-0.910946	0.00304303
TARGET	HOXA1	-0.67493	0.00198002
TARGET	HOXA2	-0.948014	0.00421739
TARGET	LFNG	-0.71673	0.00619568
TARGET	PLEKHA8	-0.477403	0.000853862
TARGET	PDAP1	0.271693	0.0446761
TARGET	EIF3B	0.351107	0.0392595
TARGET	WASL	0.352102	0.0249239
TARGET	NOBOX	-2.00291	0.0180781
TARGET	TMEM106B	-0.504772	0.000490696
TARGET	ACTR3C	-0.897084	0.0385915
TARGET	GIMAP2	-0.806943	0.00133058
TARGET	TMEM176B	-0.805718	0.012224
TARGET	CLIP2	-0.394284	0.0300784
TARGET	LIMK1	-0.382826	0.0194079
TARGET	SPATA6L	0.621302	0.0421896
TARGET	LHX6	-0.844714	0.00483855
TARGET	AKNA	-0.384286	0.0233165
TARGET	TNFSF8	-0.881805	0.00323865
TARGET	AK1	0.415909	0.0198715
TARGET	DOCK8	-0.774529	0.000302597
TARGET	CA9	1.95101	0.000698964
TARGET	LHX3	-1.44925	0.0467756
TARGET	DDX58	-0.520663	0.0496669
TARGET	EDF1	0.455864	0.00529066
TARGET	GLIS3	1.01376	0.00734894
TARGET	ABCA2	0.456171	0.0282645
TARGET	SHB	0.486746	0.0291923
TARGET	UBE2R2	0.34903	0.00321195
TARGET	ZFAND5	0.265079	0.0329704
TARGET	GATA3	-1.35038	0.000614327
TARGET	RASSF4	-0.688231	0.011983
TARGET	DNMBP	0.414718	0.00959959
TARGET	CUBN	-0.597772	0.0356974
TARGET	DDX50	0.347375	0.0035445
TARGET	MAPK8	0.269732	0.0426361
TARGET	PALD1	0.434328	0.0307362
TARGET	PPP3CB	0.223917	0.0473503
TARGET	TLX1	-1.63251	0.00554691
TARGET	TWNK	0.445279	0.0123462
TARGET	SORCS1	-2.3065	0.000125973
TARGET	XPNPEP1	0.32185	0.00899633
TARGET	SMC3	0.340799	0.0449947
TARGET	CYP2C18	1.75022	0.0137329
TARGET	UBTF	0.185804	0.0381043
TARGET	RNF43	-1.55603	0.00116547
TARGET	TRIM16L	-1.02694	0.000265794
TARGET	RECQL5	0.25706	0.0420916
TARGET	RASD1	0.610356	0.0305361
TARGET	CHRNE	-0.714141	0.0265324
TARGET	SLC6A4	-0.80539	0.0421535
TARGET	AKAP10	-0.612236	0.00569867
TARGET	ASIC2	-0.972837	0.0421034
TARGET	CCL2	-0.822347	0.0370154
TARGET	DHX58	-0.540982	0.0279608
TARGET	PPY	1.14395	0.0433392
TARGET	CACNG1	1.88406	0.0130775
TARGET	HLF	-1.35513	0.00514565
TARGET	EFNB3	-1.00108	0.0333292
TARGET	RANGRF	-0.66223	0.0128507
TARGET	MYH1	1.89938	0.0163226
TARGET	ALDOC	0.838334	0.0351401
TARGET	DCUN1D4	-0.350412	0.0145806
TARGET	USP46	-0.517057	0.0016897
TARGET	NMU	-1.74276	0.00274787
TARGET	MAPK10	-1.0593	0.0053388
TARGET	GRPEL1	0.405948	0.0171489
TARGET	SEPSECS	-0.442413	0.00769535
TARGET	TRIM2	-0.506858	0.024899
TARGET	BST1	-0.413091	0.0444409
TARGET	FAM149A	-0.896038	0.0125808
TARGET	DBX1	-1.54087	0.0489809
TARGET	ZPR1	0.334522	0.0286675
TARGET	B3GAT1	-1.30426	0.0140715
TARGET	MS4A4A	-0.654218	0.0430558
TARGET	PRPF19	0.25032	0.0177807
TARGET	RNF141	-0.295783	0.0156948
TARGET	IL10RA	-0.619886	0.0311519
TARGET	NECTIN1	-0.540755	0.0142046
TARGET	SCGB2A2	2.04893	0.00717394
TARGET	HPS5	-0.257056	0.0107558
TARGET	POU2AF1	-0.897693	0.0122809
TARGET	SELPLG	-0.721585	0.0157621
TARGET	CAPRIN2	-0.381781	0.0441984
TARGET	BIN2	-0.714101	0.00456244
TARGET	MYF6	2.45167	0.0198194
TARGET	SLC6A12	-1.18255	0.000475282
TARGET	PARP11	-0.32963	0.0363798
TARGET	SH2B3	-0.330573	0.0340784
TARGET	CREBL2	-0.361164	0.022507
TARGET	SPRING1	-0.289191	0.0298905
TARGET	TBC1D30	-0.477094	0.0256322
TARGET	IL26	1.06795	0.034355
TARGET	MDM1	0.533792	0.00380883
TARGET	TPI1	0.426361	0.0418626
TARGET	GNPTAB	-0.485761	0.0230795
TARGET	PTPN6	-0.539464	0.0492669
TARGET	GYS2	-1.52524	0.00265617
TARGET	CLEC4A	-0.830707	0.0357968
TARGET	KLRB1	-0.886594	0.0131607
TARGET	RSPH4A	-0.644401	0.0238056
TARGET	HDDC2	0.501595	0.0117609
TARGET	SOD2	0.442949	0.0382749
TARGET	MRPL18	0.283817	0.0471497
TARGET	CILK1	-0.357837	0.0419885
TARGET	BMP5	-1.17211	0.0199506
TARGET	GPR63	-0.989783	0.0260453
TARGET	PRDM13	1.98359	0.000447366
TARGET	MED23	-0.290833	0.0451308
TARGET	ALDH5A1	-0.755294	0.0366097
TARGET	VNN1	-1.11392	0.00587647
TARGET	VNN2	-0.939724	0.0138434
TARGET	RPS12	0.444568	0.0311683
TARGET	GMNN	0.406555	0.0145835
TARGET	NR2E1	-1.27494	0.0333285
TARGET	ARFGEF3	-0.89937	0.00888116
TARGET	SLC16A10	-0.851386	0.0033628
TARGET	HECA	0.341515	0.0254244
TARGET	ADGRG6	-1.32002	0.000139451
TARGET	PHACTR2	0.559838	0.0195734
TARGET	CUTA	0.473694	0.00175257
TARGET	MDFI	-0.831127	0.0118608
TARGET	TFEB	-0.564302	0.0177814
TARGET	CCND3	-0.608973	0.0256174
TARGET	BICRAL	-0.359374	0.0488437
TARGET	PPP2R5D	-0.524274	0.00761554
TARGET	CUL9	-0.479931	0.0183463
TARGET	GMDS	0.696109	0.000179768
TARGET	ENPP5	-1.18764	0.00514188
TARGET	LY86	-0.684086	0.0180062
TARGET	TBX18	0.663338	0.00715682
TARGET	NUDT12	-0.446879	0.0245581
TARGET	NME5	-1.01358	0.0329136
TARGET	PCDHB5	-0.903066	0.0384998
TARGET	HAVCR1	-1.87135	0.00228582
TARGET	ITK	1.57648	0.000848628
TARGET	CCNG1	-0.455104	0.00396349
TARGET	POLR3G	0.568287	0.0162459
TARGET	WWC1	-0.519777	0.0434893
TARGET	CNTN3	-2.40957	0.00059464
TARGET	BCL6	0.593065	0.00183763
TARGET	HGD	-1.16213	0.0190465
TARGET	NIT2	0.414651	0.00577776
TARGET	FAM162A	0.865744	0.000434515
TARGET	PCCB	0.436216	0.00639718
TARGET	SLC25A36	0.427065	0.00949346
TARGET	COL7A1	0.88134	0.0288356
TARGET	FGF12	-0.611231	0.0453047
TARGET	GNAI2	-0.329805	0.011089
TARGET	NPRL2	0.392737	0.00312874
TARGET	RPL24	0.486008	0.0129795
TARGET	MORC1	-1.80945	0.000314686
TARGET	SLC41A3	0.52387	0.00027056
TARGET	ABTB1	0.366809	0.0365117
TARGET	PODXL2	0.811133	0.0194448
TARGET	HEMK1	0.30385	0.0318154
TARGET	CISH	-0.44216	0.04544
TARGET	AADAC	1.46569	0.0412382
TARGET	ADAM23	-1.69427	0.00101037
TARGET	SLC35F5	-0.341138	0.0213837
TARGET	PPM1G	0.316032	0.0392126
TARGET	GCA	-0.645881	0.0186197
TARGET	TLX2	-2.02325	0.00140118
TARGET	HTRA2	0.237006	0.0332036
TARGET	LANCL1	-0.318068	0.0475478
TARGET	WNT6	-1.48661	0.00297629
TARGET	IL1RL1	1.63707	0.000934355
TARGET	ABCB6	0.434012	0.0339455
TARGET	ODC1	0.476094	0.0462887
TARGET	DLX2	1.33749	0.00102357
TARGET	SDC1	-0.661918	0.0170964
TARGET	PLEK	-0.72085	0.0080504
TARGET	TRAK2	-0.368961	0.0254025
TARGET	PCYOX1	-0.319236	0.0215884
TARGET	EPHA4	-1.16169	0.000789713
TARGET	MARK1	-0.975784	0.0177277
TARGET	LRRC42	0.253593	0.0407735
TARGET	MRPL37	0.400842	0.000604822
TARGET	PHF13	0.317715	0.0272771
TARGET	SCAMP3	0.392502	0.00848943
TARGET	ASH1L	0.429166	0.0270874
TARGET	DLGAP3	-0.835425	0.00676356
TARGET	SFPQ	0.217713	0.0131336
TARGET	GON4L	0.371409	0.00480092
TARGET	ARHGEF2	0.415184	0.00761048
TARGET	LAMTOR2	0.359115	0.0214785
TARGET	C1orf21	0.692826	0.00621291
TARGET	SMG7	0.370676	0.00635299
TARGET	RPE65	-1.62434	0.00778448
TARGET	AMPD1	1.55087	0.034087
TARGET	OLFML3	-0.661628	0.0262556
TARGET	ZBTB17	0.239267	0.0433072
TARGET	CD2	-1.11179	0.0172368
TARGET	KIF21B	-0.59337	0.0158802
TARGET	ADPRS	0.330688	0.0207801
TARGET	MAP7D1	0.304424	0.00249795
TARGET	MTR	-0.344712	0.0267779
TARGET	ETV3	0.430121	0.00682
TARGET	SLAMF1	-0.884	0.0263195
TARGET	CD48	-0.705747	0.0364089
TARGET	PADI2	1.8012	0.000159677
TARGET	UAP1	0.71805	0.00135745
TARGET	RGS4	-1.5017	0.00068398
TARGET	ZNHIT6	-0.348318	0.0134787
TARGET	KIF17	-0.566394	0.0321895
TARGET	EBNA1BP2	0.31751	0.0279554
TARGET	NSUN4	0.2531	0.013825
TARGET	FMO6P	-1.53293	0.0329586
TARGET	HSD11B1	1.08898	0.0113105
TARGET	RCAN3	-0.639983	0.00723932
TARGET	RPA2	0.265853	0.0395065
TARGET	OSBPL9	0.292501	0.0449351
TARGET	POLR1G	0.343637	0.0474578
TARGET	MUC5B	0.951602	0.0368593
TARGET	COLEC11	-0.910856	0.0364089
TARGET	APOA1	0.71131	0.00898508
TARGET	MREG	-0.439844	0.0290526
TARGET	CA14	-0.588187	0.049861
TARGET	SPACA1	-2.80233	0.00788763
TARGET	FBXL5	-0.262966	0.0450285
TARGET	CASQ2	1.23465	0.0260835
TARGET	ABCG2	-0.7322	0.0030258
TARGET	KLF12	0.414134	0.0335455
TARGET	UCHL3	0.42398	0.0236432
TARGET	CCND2	-1.57338	0.000786275
TARGET	KLF9	0.551258	0.00700252
TARGET	TJP2	0.590845	0.00810753
TARGET	CSF3R	-0.822463	0.00739282
TARGET	ONECUT2	-0.895994	0.0383199
TARGET	ACYP1	0.593295	0.00239497
TARGET	IFT43	0.378759	0.0169552
TARGET	SLIRP	0.490453	0.00402329
TARGET	ALDH6A1	0.394859	0.0471969
TARGET	MXI1	0.618478	0.00106829
TARGET	SMNDC1	0.287065	0.0195083
TARGET	HELLS	0.478447	0.0140474
TARGET	SFRP5	-2.14277	0.00236601
TARGET	DUSP1	0.91833	0.00219179
TARGET	RCL1	0.447007	0.023645
TARGET	INSL6	-1.32687	0.042293
TARGET	MTHFD1L	0.346742	0.0464728
TARGET	CCDC170	-0.622064	0.029905
TARGET	TASL	-0.63823	0.0364543
TARGET	SLC25A2	1.2624	0.00975218
TARGET	KCNJ5	-0.822637	0.00158425
TARGET	ENOX1	-0.584258	0.0241304
TARGET	TGFBI	0.733021	0.0472751
TARGET	LRAT	-1.67552	0.0068745
TARGET	TMEM131L	-0.558098	0.00574764
TARGET	MND1	-0.531141	0.0153593
TARGET	TRIM6	-1.08751	0.000281732
TARGET	IAPP	-2.44997	0.00140899
TARGET	RGSL1	0.834553	0.0314426
TARGET	LHX4	0.66442	0.034162
TARGET	FABP3	0.702559	0.0207701
TARGET	CCR2	-1.01827	0.00847375
TARGET	ACVR2A	-0.471747	0.0307413
TARGET	SV2C	-2.02711	0.000342354
TARGET	SASH3	-0.696288	0.0169869
TARGET	MRPS2	0.368505	0.0246387
TARGET	LAX1	-0.974238	0.0204115
TARGET	RBBP6	0.313156	0.0410582
TARGET	OPN4	2.16133	0.0002209
TARGET	PMS2	-0.331281	0.0215136
TARGET	KLHL7	-0.491313	0.000330725
TARGET	NPY	-1.89544	0.00166433
TARGET	SMU1	0.321353	0.00716095
TARGET	DNAI1	0.909344	0.01717
TARGET	CISD1	0.372729	0.0365234
TARGET	P4HA1	0.552778	0.0183944
TARGET	ZWINT	0.56491	0.00374542
TARGET	HVCN1	-0.376028	0.0423466
TARGET	TRIR	0.496308	0.00670275
TARGET	WDR83	0.627991	0.000762257
TARGET	SPRYD7	0.401561	0.0491099
TARGET	EBPL	0.504144	0.0198351
TARGET	ARHGAP9	-0.63553	0.0172453
TARGET	NCKAP1L	-0.842274	0.00150566
TARGET	NR4A1	0.727502	0.0296071
TARGET	PDE1B	-1.19708	0.000147291
TARGET	HOXC13	-1.58222	0.00195257
TARGET	EEF1AKMT3	-0.35135	0.029253
TARGET	ATPAF1	0.261004	0.0230922
TARGET	SLC36A1	-0.267047	0.0415476
TARGET	B9D2	0.329286	0.0222468
TARGET	PFKFB2	-0.461124	0.0067166
TARGET	C4BPA	1.05432	0.0306264
TARGET	GPR83	-1.69527	0.000185981
TARGET	ACSL3	-0.305063	0.0380494
TARGET	FAM124B	-0.664605	0.0155242
TARGET	CTCFL	-2.36695	0.0011645
TARGET	WFDC3	1.09687	0.0044644
TARGET	EDN3	-2.87247	0.00211626
TARGET	ZBP1	-0.879557	0.0394917
TARGET	PEPD	-0.431272	0.00659135
TARGET	CHST8	-1.56568	0.00103891
TARGET	HIF3A	-1.60122	0.0017813
TARGET	ZNF45	-0.275758	0.0316789
TARGET	F13A1	-0.801269	0.0460253
TARGET	GRM4	-1.5065	0.00100301
TARGET	SNRPC	0.330456	0.0398797
TARGET	ABCC10	-0.428753	0.040506
TARGET	H1-3	0.876981	0.0429099
TARGET	ZNF391	-0.978175	0.00287233
TARGET	MOCS1	-0.447503	0.0309094
TARGET	MED20	-0.615431	0.00391752
TARGET	TBCC	-0.466344	0.0169315
TARGET	MAD2L1BP	-0.734493	0.00195197
TARGET	APOBEC2	0.783143	0.0416734
TARGET	DNAH8	-1.69875	0.000257099
TARGET	COL21A1	-0.848326	0.0146055
TARGET	DEK	0.395748	0.0429963
TARGET	MT1G	0.879152	0.0258892
TARGET	MT2A	0.582711	0.0359188
TARGET	EFNB2	-0.42236	0.0348792
TARGET	SEPTIN6	-0.411246	0.0314985
TARGET	TMEM255A	-1.01574	0.0460025
TARGET	AMELX	-2.82284	0.02003
TARGET	GRK4	-0.43009	0.025363
TARGET	MYH2	2.66679	0.00075115
TARGET	SLC25A35	-0.618782	0.0339653
TARGET	MRPS7	0.317695	0.031823
TARGET	NT5C	0.470738	0.0230401
TARGET	MSTO1	0.335761	0.0203677
TARGET	MIR9-1HG	-0.830797	0.0315447
TARGET	PSD4	-0.503881	0.0236391
TARGET	ATG4C	-0.374373	0.00618392
TARGET	CD70	1.01172	0.0472758
TARGET	TNFSF14	-0.821892	0.012986
TARGET	SNRPD2	0.420583	0.0159848
TARGET	GNRH2	1.02546	0.0036477
TARGET	BFSP1	0.582603	0.0127841
TARGET	DSTN	0.346577	0.0486884
TARGET	LAMP5	-1.28685	0.0048353
TARGET	OTOR	2.69322	0.000672496
TARGET	MRPS26	0.468997	0.00635426
TARGET	NECAB3	0.395216	0.0297243
TARGET	XRCC3	0.328637	0.0329148
TARGET	MCF2L	0.748333	0.0215333
TARGET	CAPNS1	-0.318645	0.0275791
TARGET	PRKCG	-1.14612	0.0234218
TARGET	TRAP1	0.500522	0.00428308
TARGET	NSRP1	0.303878	0.0447214
TARGET	DACH2	1.6251	0.00958768
TARGET	SGPP1	-0.360018	0.0253227
TARGET	FAM78A	-0.466813	0.0233263
TARGET	TIMM8A	0.286929	0.0453135
TARGET	TRAF2	0.34303	0.0128717
TARGET	RAB3IP	-0.982102	0.00204484
TARGET	DYRK2	0.694125	0.000762875
TARGET	PIN1	0.488302	0.00178302
TARGET	PLA2G5	-1.40173	0.000683881
TARGET	GNGT1	-1.95005	0.00956884
TARGET	HIP1	-0.331992	0.0397604
TARGET	PEX1	-0.289273	0.0488212
TARGET	ZFP36	0.836663	0.00829259
TARGET	RASL11B	-0.901163	0.0307199
TARGET	VPREB3	-0.699319	0.0354841
TARGET	RFPL2	-1.12121	0.0361083
TARGET	A4GALT	0.612744	0.00859628
TARGET	MCHR1	-1.13005	0.0067643
TARGET	APOL2	-0.491706	0.0135475
TARGET	RIBC2	0.658998	0.0102669
TARGET	RNF112	-1.16118	0.00444273
TARGET	VGF	-0.887419	0.0329154
TARGET	LRRC4	-0.663721	0.00392181
TARGET	IRF5	-0.614923	0.0113991
TARGET	FEZF1	-2.29994	0.00639113
TARGET	PDE11A	-1.20868	0.00812325
TARGET	CHN1	-0.770117	0.00408921
TARGET	WDFY4	-0.645295	0.0261561
TARGET	CGNL1	-0.70586	0.00865366
TARGET	VPS13C	-0.294334	0.043867
TARGET	ACKR4	0.811538	0.036811
TARGET	TPH1	-1.02443	0.0098868
TARGET	PLD2	0.464724	0.00753767
TARGET	CD68	-0.853467	0.0113356
TARGET	PUS7L	-0.277768	0.046418
TARGET	ILF3	0.295351	0.00173675
TARGET	CDKN2D	0.4851	0.0210589
TARGET	AJUBA	-0.74035	0.0014057
TARGET	EPB41L4A	-0.662518	0.0179746
TARGET	FOXJ1	1.39729	0.0128832
TARGET	AANAT	0.808714	0.031958
TARGET	MAP7D3	0.326826	0.0466525
TARGET	ASH2L	0.424527	0.0102343
TARGET	ART1	1.95249	0.019676
TARGET	GALNT8	-1.69667	0.000663701
TARGET	ECSIT	0.426831	0.0237559
TARGET	LDLR	0.662158	0.0247688
TARGET	ELOF1	0.338916	0.0300989
TARGET	PRKCSH	0.304005	0.00668475
TARGET	CNN1	-0.900364	0.0264944
TARGET	APOE	-0.75606	0.0282993
TARGET	GADD45G	0.779287	0.00862459
TARGET	DPP6	-1.36814	0.00375168
TARGET	SAFB2	0.333186	0.00745508
TARGET	RPL36	0.500188	0.0211444
TARGET	NCAN	-1.30098	0.00630186
TARGET	KIF1A	-1.28421	0.0228774
TARGET	SLC27A1	-0.475499	0.0141992
TARGET	LSM7	0.453227	0.0160506
TARGET	SNX9	0.31567	0.0359897
TARGET	MTRES1	0.311183	0.0356636
TARGET	FUT5	1.5914	0.0312765
TARGET	BMP15	3.26771	0.00121377
TARGET	PGPEP1	-0.438295	0.00836242
TARGET	HRC	1.9185	0.00131998
TARGET	OLFM1	-1.18727	0.00619752
TARGET	SAG	0.973678	0.016362
TARGET	TNNT3	1.39784	0.0104594
TARGET	RBBP8NL	1.45252	0.0353193
TARGET	FIBCD1	-1.31382	0.00364793
TARGET	UBE2M	0.297357	0.0359255
TARGET	METTL26	0.589466	0.00162119
TARGET	YIPF2	0.422069	0.0208326
TARGET	ATP5IF1	0.343562	0.0302862
TARGET	DNMT1	0.406095	0.0033984
TARGET	SLC7A10	-1.75734	0.00257853
TARGET	POLN	-0.882204	0.00543237
TARGET	ACSS2	-0.365786	0.00931477
TARGET	CDX4	2.04403	0.0102875
TARGET	GALNT15	1.47826	0.000480843
TARGET	KCNC3	-1.30818	0.000222939
TARGET	AOC3	0.895367	0.00258713
TARGET	ANO1	0.706677	0.0205487
TARGET	THOC6	0.427175	0.00264439
TARGET	WDR44	0.674391	0.0012664
TARGET	CKMT2	1.09595	0.0200956
TARGET	CHD1L	0.40688	0.0155454
TARGET	SELENOS	0.399484	0.0240123
TARGET	CHSY1	0.412588	0.0346851
TARGET	SNRPA1	0.371287	0.0336854
TARGET	C19orf12	-0.941025	0.000286944
TARGET	PODNL1	-0.811819	0.0145769
TARGET	ZSWIM4	0.420097	0.0173597
TARGET	FBXW9	0.61514	0.00944034
TARGET	TRIM21	-0.489569	0.0147943
TARGET	EMILIN2	-0.348865	0.0467695
TARGET	TRIM22	-0.946015	0.00227123
TARGET	EFR3A	-0.374651	0.0202384
TARGET	PTPRE	-0.601388	0.0125321
TARGET	CLUH	0.319228	0.046385
TARGET	TMEM128	-0.345034	0.0322601
TARGET	H3-3B	0.327271	0.0119924
TARGET	SLC52A1	-1.18818	0.0148331
TARGET	RIN2	0.715414	0.000385149
TARGET	DAP3	0.481491	0.000618143
TARGET	KHDC4	0.411305	0.00411533
TARGET	BCAN	0.832891	0.0107653
TARGET	DCAF8	0.349998	0.00367964
TARGET	SYT11	0.867931	0.000405344
TARGET	ACY3	-0.958912	0.0175324
TARGET	NASP	0.450881	0.00142307
TARGET	SERINC3	0.280703	0.0179408
TARGET	SLC14A2	0.811385	0.03626
TARGET	ALOX5AP	-0.638278	0.0434784
TARGET	SCO1	-0.68295	0.00181386
TARGET	TMCC2	0.664951	0.0411259
TARGET	BEX2	-1.36538	0.0197929
TARGET	RNF128	1.0654	0.000943597
TARGET	WDR74	0.40333	0.00738574
TARGET	PLAAT4	-0.950104	0.00852603
TARGET	SLC2A11	-0.547561	0.0324674
TARGET	GIMAP6	-0.49738	0.0343851
TARGET	GIMAP4	-0.581903	0.0296286
TARGET	BTG1	0.287877	0.0397684
TARGET	SFTPD	-1.70789	0.000254705
TARGET	CA1	-1.51849	0.00865734
TARGET	CCDC59	0.490204	0.00131342
TARGET	DGLUCY	-0.295616	0.0281052
TARGET	CD180	-0.587588	0.0340376
TARGET	CAMK1	0.461987	0.0228259
TARGET	PTPN22	-0.776958	0.0182253
TARGET	VTCN1	1.12334	0.0224486
TARGET	FKBP11	0.508498	0.038949
TARGET	TMEM106C	0.559122	0.022077
TARGET	RSAD2	-1.18899	0.00215825
TARGET	MYCN	-0.88817	0.0126735
TARGET	SAA2	1.33933	0.0359369
TARGET	FST	-0.995823	0.00533349
TARGET	RPS15A	0.429649	0.0172871
TARGET	DOCK2	-0.553792	0.0302231
TARGET	KLRD1	-1.0001	0.00886062
TARGET	SPX	-0.902838	0.0131103
TARGET	PRH2	0.914396	0.00334684
TARGET	LRP4	0.614185	0.0242424
TARGET	PIWIL4	0.577776	0.0189168
TARGET	PRPF38A	0.249422	0.0451192
TARGET	RNF138	0.457068	0.0134535
TARGET	DSG1	-1.33135	0.0319635
TARGET	CLDN10	-1.55382	0.00215493
TARGET	CARS2	0.373098	0.019626
TARGET	C9orf40	0.485397	0.00944
TARGET	TAOK3	-0.300574	0.0378468
TARGET	OASL	-0.994683	0.0146008
TARGET	HRK	-1.25836	0.0208371
TARGET	BICDL1	-0.853595	0.0358409
TARGET	TRAFD1	-0.254854	0.0431144
TARGET	CD36	0.764541	0.0268422
TARGET	ANKRD6	-0.527072	0.0372889
TARGET	MRAP2	-1.02019	0.0259636
TARGET	CGA	-1.82587	0.021226
TARGET	GJA10	-1.88525	0.0469867
TARGET	PRRG4	-0.795798	0.0111573
TARGET	PRPH	1.20554	0.0380851
TARGET	KRT85	-1.5656	0.0239499
TARGET	FAIM2	-0.9784	0.0351823
TARGET	HNRNPA1	0.314319	0.02622
TARGET	MAP7	-1.24267	0.000530315
TARGET	SMPD2	0.436747	0.0165008
TARGET	RAB11FIP5	0.490116	0.0277942
TARGET	KCNMB4	-0.763674	0.0070665
TARGET	CPM	-0.520115	0.0207844
TARGET	STX6	0.365139	0.004873
TARGET	DHX9	0.244369	0.0231599
TARGET	NPL	-0.582884	0.0068029
TARGET	NIBAN1	0.652497	0.0154293
TARGET	SP110	-0.675112	0.0087416
TARGET	CHRND	1.88755	0.00739526
TARGET	DOCK10	-0.454045	0.023823
TARGET	WNT10A	-1.49241	0.00471108
TARGET	LCP1	-0.641542	0.0318096
TARGET	SCRN1	-0.634387	0.0378171
TARGET	NKX2-1	-2.69122	0.00184935
TARGET	IREB2	-0.321059	0.0154697
TARGET	CALCOCO2	-0.247038	0.0481749
TARGET	TACO1	0.359591	0.0154728
TARGET	RTP4	-0.820502	0.0183605
TARGET	MRPL47	0.300774	0.029339
TARGET	SCN7A	-1.33717	0.0263671
TARGET	RPS6KC1	-0.258672	0.0339935
TARGET	IL36G	-2.25609	0.00150018
TARGET	IL36RN	1.68395	0.00968023
TARGET	WDR33	0.209731	0.0279765
TARGET	KLF4	0.726104	0.0062326
TARGET	ST6GALNAC4	0.348404	0.0198671
TARGET	TMOD1	1.15924	0.00775764
TARGET	DPM2	0.355681	0.0251589
TARGET	GABBR2	1.19949	0.00456106
TARGET	XPA	0.310243	0.017424
TARGET	LMX1B	-1.13364	0.0288754
TARGET	ENPP2	-0.608031	0.0433837
TARGET	CCN3	0.819563	0.00758984
TARGET	POLR1E	0.558366	0.00485573
TARGET	IL11RA	0.641814	0.0385137
TARGET	RNF38	0.347854	0.02271
TARGET	SIT1	-0.822855	0.0413848
TARGET	SPAG8	0.771658	0.00228839
TARGET	DCTN3	0.35857	0.0125909
TARGET	ARHGEF39	0.446187	0.0273966
TARGET	IGFBPL1	-2.30044	0.00135584
TARGET	PPIL1	-0.436982	0.0420788
TARGET	KLC4	-0.424912	0.0366999
TARGET	YIPF3	-0.519256	0.015476
TARGET	TMEM14B	0.306057	0.0416768
TARGET	FRS3	-0.443548	0.0481546
TARGET	IRF4	-1.30541	0.00353297
TARGET	GCM1	-1.8405	0.000917301
TARGET	UQCC2	0.332329	0.0261031
TARGET	HMGA1	1.13373	0.000286806
TARGET	TAF8	-0.538397	0.0118764
TARGET	FHDC1	-0.853282	0.00488343
TARGET	MYO7A	-0.501787	0.0297636
TARGET	ARRB1	-0.555762	0.0022692
TARGET	SLCO2B1	-0.565303	0.0455264
TARGET	SORL1	-1.11737	0.000154667
TARGET	BUD13	0.372593	0.00243491
TARGET	BTG4	-1.7504	0.00431392
TARGET	CASP1	-0.627284	0.0196779
TARGET	RPLP1	0.710472	0.00264739
TARGET	ITPKA	0.532468	0.0489759
TARGET	TMEM62	0.500521	0.0278399
TARGET	STRA6	-1.29965	0.0136977
TARGET	CGREF1	1.05143	0.00718381
TARGET	KHK	0.500792	0.0298763
TARGET	PREB	0.443821	0.0102326
TARGET	SIX3	-1.82725	0.000986652
TARGET	TRIM54	1.1305	0.012173
TARGET	LOXL4	1.23907	0.00103189
TARGET	LBX1	-1.31848	0.0377442
TARGET	ADAMTS14	0.805886	0.0201496
TARGET	IDH1	-0.448447	0.00870085
TARGET	CHRNA1	-1.06627	0.0335746
TARGET	APH1B	-0.426916	0.0054977
TARGET	HERC3	-0.302914	0.033564
TARGET	KIAA1109	-0.299767	0.0374759
TARGET	NAAA	-0.519821	0.0133123
TARGET	SEPTIN11	-0.325651	0.035024
TARGET	CCNG2	-0.47763	0.00962776
TARGET	CDKL2	-0.915829	0.0439099
TARGET	ANXA3	-1.25994	0.00125667
TARGET	INTS12	-0.274942	0.0157073
TARGET	ENPEP	-0.645357	0.0361055
TARGET	CASP6	-0.302231	0.0328592
TARGET	PAPSS1	-0.41925	0.00577028
TARGET	SEC24B	-0.233802	0.0487236
TARGET	MTTP	-0.958982	0.04076
TARGET	GUCD1	-0.3397	0.00812297
TARGET	RNF185	-0.445997	0.000158229
TARGET	KIF21A	0.731997	0.0379253
TARGET	ALG10	-0.366039	0.0496751
TARGET	ETFBKMT	-0.356341	0.0162522
TARGET	VAMP1	0.468887	0.0238704
TARGET	SLC38A4	-1.22278	0.0236454
TARGET	PPFIA2	-0.732103	0.0397818
TARGET	LRIG3	0.81584	0.00604
TARGET	TMEM19	-0.397881	0.000648656
TARGET	LGR5	-1.96209	0.0039322
TARGET	SNRPF	0.561059	0.00602699
TARGET	SYCP3	-0.685096	0.0441899
TARGET	GIT2	-0.29497	0.00210156
TARGET	FAM222A	-0.719993	0.000720543
TARGET	PDX1	-2.18429	0.011228
TARGET	KRT71	-1.86508	0.0135295
TARGET	RHOF	-0.686882	0.00496121
TARGET	METTL21C	1.91704	0.0188957
TARGET	SSTR1	-1.55831	0.00704005
TARGET	NOVA1	-1.16466	0.0192523
TARGET	ARMH4	-0.620669	0.0269617
TARGET	SLC38A6	-0.327428	0.0421836
TARGET	ADAM21	-0.751515	0.0482282
TARGET	STON2	0.525215	0.0307569
TARGET	EFCAB11	-0.334173	0.0384567
TARGET	GPR65	-1.06266	0.000994617
TARGET	FBLN5	-0.740807	0.0271279
TARGET	SORD	0.663045	0.00528899
TARGET	IGF1R	0.809357	0.0131152
TARGET	BBS4	-0.543424	0.00015467
TARGET	PML	-0.353536	0.0375287
TARGET	LINS1	-0.389168	0.0315764
TARGET	CCDC33	-1.38589	0.0273994
TARGET	RLBP1	-1.20336	0.0345519
TARGET	ITGAX	-0.664911	0.0151773
TARGET	CHST4	-1.5941	0.0278641
TARGET	CDH13	0.628378	0.0145363
TARGET	ZCCHC14	0.489324	0.00201668
TARGET	RPS2	0.383305	0.0371026
TARGET	ZNF287	-0.620174	0.0223042
TARGET	PRPSAP2	-0.658128	0.00790921
TARGET	SKAP1	-0.81946	0.0230304
TARGET	SCRN2	0.557076	0.000811459
TARGET	GNAL	-0.91903	0.00708431
TARGET	ASXL3	-1.46623	0.0166937
TARGET	WRAP53	-1.16026	0.00124111
TARGET	SECTM1	-0.778597	0.0231093
TARGET	CEP131	0.310308	0.0463588
TARGET	ZNF750	0.627511	0.0443202
TARGET	TNFRSF11A	-0.81224	0.0216151
TARGET	NT5C3B	0.373561	0.0194658
TARGET	PLPP2	-0.912131	0.0239154
TARGET	ZIM3	1.44293	0.0411649
TARGET	PFKL	0.3656	0.00972261
TARGET	VAV1	-0.848732	0.00252591
TARGET	CCDC97	-0.324077	0.0284195
TARGET	TRPM2	-0.559671	0.0387375
TARGET	LMTK3	-1.21452	0.00142084
TARGET	CBLC	-1.70333	0.0104395
TARGET	MYO1F	-0.556367	0.0185071
TARGET	TIMM29	0.268765	0.0498927
TARGET	IGLON5	-1.04979	0.0261015
TARGET	PIGK	-0.329215	0.0145793
TARGET	RPS8	0.397583	0.0219242
TARGET	DMRTB1	-2.25337	0.00655603
TARGET	CD53	-0.579801	0.0448373
TARGET	ITGA10	0.861768	0.0159896
TARGET	TIPRL	0.306731	0.00760798
TARGET	MPC2	0.40332	0.0225858
TARGET	TMCO1	0.335684	0.0325009
TARGET	MGST3	0.473381	0.00478209
TARGET	NUF2	0.458863	0.0185326
TARGET	PFDN2	0.677064	0.0014031
TARGET	PRCC	0.389541	0.00189796
TARGET	METTL25B	0.451426	0.000416345
TARGET	MRPL24	0.388658	0.0283993
TARGET	HDGF	0.435364	0.00212193
TARGET	LHX9	-1.0832	0.0291418
TARGET	HORMAD1	-1.54715	0.00467704
TARGET	KCNH1	-1.11775	0.0297612
TARGET	EIF2D	0.319024	0.0482429
TARGET	ADAM15	0.397546	0.0252913
TARGET	JTB	0.389472	0.034505
TARGET	NUP210L	0.953323	0.0060698
TARGET	SNAPIN	0.275467	0.021696
TARGET	CREB3L4	0.426729	0.0307796
TARGET	C1orf43	0.275154	0.0115595
TARGET	GATAD2B	0.318179	0.0234875
TARGET	RIT1	0.513362	0.00249873
TARGET	WNT9A	0.880489	0.00259306
TARGET	REN	-2.34579	0.000863277
TARGET	PTPN7	-0.559016	0.0446672
TARGET	RHOB	0.385477	0.013269
TARGET	ABCG8	1.15383	0.0457796
TARGET	CNGA3	-1.09991	0.0468742
TARGET	POLR2D	0.267937	0.0338293
TARGET	GALNT13	-1.48611	0.0189081
TARGET	DLX1	0.608663	0.0291182
TARGET	GULP1	-0.755072	0.00204654
TARGET	UNC80	-1.14086	0.00507491
TARGET	PTH2R	-1.74699	0.00358978
TARGET	NYAP2	-1.35841	0.00705118
TARGET	ACKR3	0.800865	0.00257862
TARGET	GADL1	0.934549	0.0428891
TARGET	CSRNP1	0.832626	0.000484948
TARGET	IL17RD	-0.712118	0.0333527
TARGET	LRIG1	0.931879	0.0215545
TARGET	NFKBIZ	0.555347	0.0483834
TARGET	IGSF11	1.13536	0.0147693
TARGET	SRPRB	0.398787	0.0121845
TARGET	EIF2A	0.3272	0.0113547
TARGET	STXBP5L	-1.22021	0.00902001
TARGET	EIF2B5	0.276013	0.0141336
TARGET	FIP1L1	-0.333293	0.0175566
TARGET	SLC10A4	-0.978013	0.0460696
TARGET	TBCK	-0.321805	0.018387
TARGET	METTL14	-0.284213	0.0104854
TARGET	MARCHF1	-0.916304	0.000341782
TARGET	NDUFS6	0.413466	0.028226
TARGET	CDH18	-1.33264	0.0389065
TARGET	MYO10	0.378967	0.0383579
TARGET	PIK3R1	-0.397183	0.0325284
TARGET	BHMT	-1.3621	0.020084
TARGET	IQGAP2	-0.961398	0.00028667
TARGET	RASA1	-0.34732	0.013016
TARGET	PPIP5K2	-0.388573	0.00196001
TARGET	FBXL17	-0.37291	0.014118
TARGET	MEGF10	-1.3229	0.00043829
TARGET	YIPF5	-0.261843	0.0245395
TARGET	ARHGAP26	-0.457691	0.00847325
TARGET	NHP2	0.474051	0.0143489
TARGET	TENM2	-0.935864	0.0415688
TARGET	PSD2	0.95716	0.00956693
TARGET	GFRA3	-1.17213	0.0194066
TARGET	DOK3	-0.628187	0.00372894
TARGET	ABT1	0.344482	0.0170905
TARGET	HMGCLL1	-1.13598	0.0484711
TARGET	CYP39A1	-1.2535	0.00323959
TARGET	PRSS35	0.969763	0.0123789
TARGET	SLC18B1	-0.549272	0.00468192
TARGET	TIAM2	0.504608	0.0202727
TARGET	SLC22A3	-1.08445	0.0201957
TARGET	IGFBP1	1.29211	0.00454844
TARGET	NOM1	0.286124	0.027017
TARGET	ASB10	2.27904	0.0017653
TARGET	SHROOM2	0.553116	0.0377597
TARGET	LUC7L2	0.280901	0.0286292
TARGET	CCNB3	-1.29902	0.00714412
TARGET	GPR174	-1.39238	0.0110964
TARGET	EBP	0.4737	0.0192629
TARGET	IL2RG	-0.818336	0.0148496
TARGET	NXF3	0.730248	0.0482909
TARGET	CHRNA6	-0.939372	0.0140012
TARGET	DOK2	-0.51763	0.0401322
TARGET	SLC25A37	0.400679	0.0275406
TARGET	PLPP5	0.554297	0.00580089
TARGET	NSD3	0.432055	0.00786069
TARGET	LACTB2	-0.531362	0.00164121
TARGET	PRDM14	-1.61177	0.00802729
TARGET	MAL2	-1.22721	0.0346351
TARGET	UTP23	0.681311	0.00103134
TARGET	GSDMC	0.82378	0.0292218
TARGET	FAM135B	-1.43852	0.0059563
TARGET	UHRF2	0.475052	0.00551238
TARGET	IFNK	1.36053	0.0349468
TARGET	SIGMAR1	0.541346	0.00428173
TARGET	PLPPR1	-1.53487	0.0297285
TARGET	SURF2	0.567687	0.00261609
TARGET	REXO4	0.307468	0.0410825
TARGET	PTGES2	0.342133	0.0378106
TARGET	PAXX	0.576995	0.00106457
TARGET	IDI2	1.12112	0.0366674
TARGET	DPH7	0.346628	0.00966353
TARGET	ST8SIA6	-1.23494	0.00122708
TARGET	RGR	1.59109	0.00402285
TARGET	CAMK2G	0.278721	0.0367996
TARGET	ANKRD1	1.52703	0.0103965
TARGET	HTR7	0.82531	0.0342889
TARGET	RPP30	0.303122	0.0351115
TARGET	ADD3	0.3341	0.0461539
TARGET	VAX1	-2.81939	0.000391781
TARGET	NKX6-2	-1.60031	0.0389896
TARGET	TAF5	0.250386	0.0461347
TARGET	ITPRIP	0.556611	0.0048887
TARGET	ADM	0.705891	0.0447296
TARGET	GAS2	-0.749813	0.0430143
TARGET	SLC5A12	-1.55254	0.00693088
TARGET	SERPING1	-0.980222	0.0014765
TARGET	SSRP1	0.287858	0.0298481
TARGET	PTPRJ	-0.516417	0.0148981
TARGET	CCDC81	0.968534	0.0025303
TARGET	RPS3	0.428642	0.0344107
TARGET	HTR3B	1.57741	0.00755853
TARGET	ZP1	1.67107	0.00156285
TARGET	OOSP2	2.18654	0.018173
TARGET	B3GAT3	0.646741	0.000568799
TARGET	SIDT2	-0.346592	0.0320766
TARGET	FERMT3	-0.575635	0.0387009
TARGET	VPS51	0.281003	0.038334
TARGET	CNTN5	-1.18149	0.0495219
TARGET	KLRF1	-1.27502	0.00386781
TARGET	MPP7	0.851906	0.00277287
TARGET	ARID5B	0.428676	0.0353291
TARGET	CDH8	1.01968	0.0388398
TARGET	LYPD1	1.01728	0.00397033
TARGET	CCDC102B	-0.508297	0.0194443
TARGET	THRB	-0.570287	0.0459735
TARGET	OXSM	0.347932	0.0122194
TARGET	TMEM86A	-0.624525	0.00334864
TARGET	BTBD11	0.784417	0.0291331
TARGET	ANK3	0.620359	0.037657
TARGET	FRMD4A	-0.370428	0.0397669
TARGET	ANO4	-1.51901	0.00342577
TARGET	NR3C2	-0.855583	0.00817826
TARGET	SAV1	0.55948	0.000721868
TARGET	SACS	0.542471	0.015607
TARGET	DST	0.508358	0.0260951
TARGET	RBM46	-1.55744	0.0186729
TARGET	AP1S3	-0.56609	0.0188063
TARGET	TLCD4	-0.812715	0.00934441
TARGET	MZT2B	0.40344	0.041056
TARGET	TMEM178A	-1.27752	0.00181893
TARGET	GRID2	-2.38104	0.000277018
TARGET	RIT2	1.69842	0.0417797
TARGET	KCNK13	-0.838439	0.0134811
TARGET	ZNF547	-0.406926	0.0401715
TARGET	CAMK4	-0.910523	0.00699567
TARGET	DDX4	-0.805204	0.0390441
TARGET	DNAI4	-0.602185	0.0193549
TARGET	BMP3	-1.19338	0.00862255
TARGET	HHEX	-0.427912	0.0389048
TARGET	RAD17	-0.409854	0.00507932
TARGET	STK32B	-0.686987	0.0323155
TARGET	NRSN1	1.27789	0.0476381
TARGET	BANK1	-0.783637	0.0314463
TARGET	SMARCA5	-0.280404	0.0329061
TARGET	PTPRR	-1.31925	0.00156489
TARGET	NR4A2	1.05588	0.00211838
TARGET	PLA2R1	-0.635888	0.0331195
TARGET	CD96	-0.996156	0.011055
TARGET	SLC25A27	-1.00754	0.00154217
TARGET	ADGRF4	-1.63733	0.0173345
TARGET	ING1	0.637089	0.0017576
TARGET	CD8A	-1.03892	0.0116234
TARGET	GOLGA8F	1.84967	0.00907232
TARGET	CNKSR3	0.420472	0.0212407
TARGET	TGIF2LX	-1.91698	0.0469552
TARGET	CIBAR2	1.15211	0.0327474
TARGET	C7orf31	-0.73243	0.000392946
TARGET	TRIP12	-0.305909	0.0360344
TARGET	KCTD15	-0.396421	0.0399644
TARGET	CABYR	-0.789071	0.0427972
TARGET	ANKRD29	-0.754282	0.0472003
TARGET	C16orf74	0.689205	0.0148764
TARGET	CC2D1B	0.320165	0.0259032
TARGET	C4orf19	-0.87772	0.0190114
TARGET	BTG3	0.421959	0.0428448
TARGET	WNT7A	-2.28012	0.00373712
TARGET	ZNF18	-0.458099	0.0475792
TARGET	SEPTIN14	1.09231	0.0165742
TARGET	DKK2	-1.50954	0.00048975
TARGET	KLF10	0.431382	0.0216558
TARGET	SAMSN1	-0.706824	0.00682971
TARGET	SLC7A7	-0.672704	0.00699172
TARGET	MAGEC1	2.08798	0.0174869
TARGET	SETD9	-0.426897	0.0202707
TARGET	MIER3	-0.375938	0.00762361
TARGET	XAGE2	-1.91792	0.0337304
TARGET	PIK3AP1	-0.743532	0.00517989
TARGET	VSIG4	-0.899448	0.01818
TARGET	SPAG17	-0.993895	0.0202482
TARGET	SLC26A2	-0.411064	0.0109705
TARGET	TMBIM4	-0.50469	0.000209128
TARGET	CLIC2	-0.636168	0.023801
TARGET	NAT2	-1.25234	0.0223055
TARGET	MIDEAS	0.424974	0.020758
TARGET	CFAP70	0.771966	0.0210722
TARGET	ADK	0.482932	0.00523967
TARGET	PPEF2	1.25644	0.0215546
TARGET	WHAMM	0.41855	0.00951655
TARGET	TSPAN7	-0.795119	0.018533
TARGET	FUT6	0.894382	0.0396836
TARGET	UBE2L6	-0.494806	0.049679
TARGET	MS4A1	-1.15297	0.0351274
TARGET	ZNF689	-0.262048	0.0357798
TARGET	LHFPL4	0.992477	0.0269111
TARGET	B3GNT7	0.735569	0.0300127
TARGET	EIF4A2	0.332431	0.0196633
TARGET	BRPF1	0.369776	0.00847341
TARGET	SHCBP1L	-1.46452	0.0254557
TARGET	KLHL40	3.03075	0.000113485
TARGET	TIMP4	-0.877302	0.0466552
TARGET	NRG1	-1.52694	0.00237959
TARGET	ST3GAL2	-0.332463	0.0230738
TARGET	KIT	-0.958982	0.00227954
TARGET	AASDH	-0.357451	0.0115741
TARGET	ZNF19	-0.364264	0.0490649
TARGET	RNF111	-0.249506	0.0290435
TARGET	PWWP3B	-1.73239	0.00286166
TARGET	KCNJ6	-1.97254	0.000446887
TARGET	MX1	-0.700725	0.033907
TARGET	C2CD2	0.412836	0.0191841
TARGET	MEGF11	-1.14053	0.00188413
TARGET	PAFAH2	-0.243638	0.0491734
TARGET	TENT5B	-0.995546	0.0109398
TARGET	CLSTN2	-1.18999	0.036647
TARGET	CUL4B	-0.296513	0.0410848
TARGET	SHROOM4	-0.452606	0.034939
TARGET	KCNB1	-0.939729	0.0409193
TARGET	NCF1	-0.692437	0.0391467
TARGET	PPP1R15B	0.274232	0.0441655
TARGET	GPAT4	0.395819	0.00158507
TARGET	TAGLN2	0.621865	0.00139978
TARGET	NIT1	0.365439	0.0114883
TARGET	DEDD	0.33794	0.00986124
TARGET	EDA	0.811283	0.0179547
TARGET	ADAMTS4	0.617884	0.0352624
TARGET	FCER1G	-0.613884	0.0432833
TARGET	CACHD1	-0.553468	0.0326883
TARGET	IFNGR2	-0.379478	0.0386309
TARGET	C1QC	-0.717073	0.0381406
TARGET	ATP5MC1	0.52227	0.00452144
TARGET	IGF2BP1	-1.03912	0.0351223
TARGET	ADPGK	-0.395496	0.0019849
TARGET	PSMD4	0.310324	0.0498922
TARGET	M1AP	-0.713386	0.0183105
TARGET	MED8	0.356193	0.00811389
TARGET	TGM7	1.59778	0.00566235
TARGET	ACE	-0.52191	0.0178881
TARGET	CHCHD6	0.469824	0.023482
TARGET	CARMIL2	-0.769762	0.0196603
TARGET	PIP	1.81643	0.0106983
TARGET	CCDC107	0.411203	0.0247329
TARGET	CPAMD8	-1.07429	0.00132814
TARGET	CILP2	-1.35301	0.011071
TARGET	TFF3	1.14046	0.0295782
TARGET	WDR4	0.380957	0.0188597
TARGET	NDUFV3	0.269808	0.0407021
TARGET	HSF2BP	-0.536048	0.0450879
TARGET	RRP1	0.590267	0.000336989
TARGET	GAB3	-0.633846	0.00650005
TARGET	SLX9	0.648444	0.00130329
TARGET	ZNF208	-1.84809	0.000319587
TARGET	ZNF714	-0.479036	0.045994
TARGET	TMEM190	-1.14937	0.0397741
TARGET	NLRP4	-1.3359	0.034579
TARGET	MPZL3	-0.676199	0.00918152
TARGET	JAML	-0.679732	0.0426103
TARGET	SAFB	0.23599	0.0389363
TARGET	CD3G	-1.2553	0.00485326
TARGET	CHTOP	0.338564	0.000157593
TARGET	FLAD1	0.446093	0.00146898
TARGET	UBE2Q1	0.296756	0.0103131
TARGET	FDPS	0.387157	0.0108848
TARGET	RUSC1	0.477423	0.00820628
TARGET	GBAP1	0.53976	0.00719611
TARGET	FAM189B	0.345898	0.0383703
TARGET	PMF1	0.397667	0.00427816
TARGET	LMNA	0.442766	0.0267502
TARGET	CCR5	-0.861085	0.0156418
TARGET	MYL3	0.735388	0.0196081
TARGET	PPP1R35	0.546056	0.00497932
TARGET	IER2	0.654402	0.000285342
TARGET	COL26A1	-1.65074	0.000758589
TARGET	TUBA3FP	-0.663561	0.0372776
TARGET	ABCF3	0.226996	0.039578
TARGET	DMKN	-2.15246	0.000219757
TARGET	SAP30BP	0.264968	0.0345374
TARGET	SIGLEC16	-1.0709	0.00542379
TARGET	MPP3	0.531026	0.0166132
TARGET	SPC24	0.418267	0.0303098
TARGET	LEMD2	0.239814	0.0468939
TARGET	CCDC42	-1.37383	0.000638445
TARGET	MSLNL	2.0095	0.000765936
TARGET	TEDC2	0.466581	0.0197913
TARGET	PAQR4	0.625764	0.00523649
TARGET	RPL29	0.401921	0.0341673
TARGET	CMPK1	0.275685	0.0144798
TARGET	ZSWIM5	1.02457	0.0139082
TARGET	GMEB1	0.249073	0.0393195
TARGET	CTRC	0.793371	0.0167368
TARGET	FBLIM1	-0.505567	0.0188505
TARGET	PDPN	1.24732	0.00553591
TARGET	MXRA8	0.499306	0.0329653
TARGET	AKNAD1	0.858504	0.0173062
TARGET	GBP4	-0.770439	0.0296225
TARGET	VCAM1	-1.11977	0.00565146
TARGET	IGSF8	0.389794	0.0430409
TARGET	NCSTN	0.340901	0.0156988
TARGET	SLAMF6	-0.887315	0.0171623
TARGET	FCRLB	-0.579376	0.0406236
TARGET	SLC9C2	-1.29632	0.00173267
TARGET	RBM15	0.32115	0.0165519
TARGET	AXDND1	0.906056	0.00749807
TARGET	MAIP1	0.542402	0.0120934
TARGET	SLC66A3	-0.381621	0.0324489
TARGET	FRZB	-1.26977	0.0052602
TARGET	CCDC140	-1.17365	0.0440714
TARGET	XIRP2	1.88404	0.0224624
TARGET	HPGDS	-0.855395	0.00591123
TARGET	CTSS	-0.627655	0.0283344
TARGET	ERCC3	0.285923	0.0106944
TARGET	ARHGAP25	-0.64307	0.00315946
TARGET	CCNYL1	-0.439382	0.0123495
TARGET	ABRAXAS1	-0.34	0.0369848
TARGET	GPR155	-0.699884	0.000666438
TARGET	PMVK	0.420449	0.00428671
TARGET	CLDN1	-0.828232	0.0171423
TARGET	PYGO2	0.311289	0.0225531
TARGET	HIPK1	0.322475	0.0447006
TARGET	YY1AP1	0.517805	0.000205325
TARGET	NAXE	0.362366	0.0210726
TARGET	IGFN1	2.42471	0.000133722
TARGET	ATP1A1	0.362487	0.0139968
TARGET	PROK2	1.24991	0.0222127
TARGET	PDCL2	-2.18348	0.00433472
TARGET	KRTCAP2	0.535556	0.00214717
TARGET	CCT3	0.353373	0.0152452
TARGET	SSR2	0.314662	0.0307718
TARGET	CRYBA2	-1.20459	0.0352286
TARGET	GLB1L	-0.805556	0.001861
TARGET	DPPA2	1.76307	0.0128772
TARGET	SPTA1	-0.816252	0.0322235
TARGET	PRKCI	0.387505	0.016798
TARGET	MNDA	-0.734772	0.00993157
TARGET	PYHIN1	-0.941853	0.0414978
TARGET	AIM2	1.27804	0.0123144
TARGET	CD200R1	-0.670398	0.0312697
TARGET	SPICE1	0.502799	0.0225325
TARGET	CDS1	-0.868598	0.0430345
TARGET	WDFY3	-0.275604	0.0242476
TARGET	COX18	-0.359292	0.00246302
TARGET	PTPN13	-0.640152	0.00127765
TARGET	SYNPR	1.50507	0.0347336
TARGET	C4orf36	-0.57002	0.00392586
TARGET	GMPS	0.259698	0.0449224
TARGET	CCNL1	0.534243	0.000714206
TARGET	HESX1	-0.698523	0.0126515
TARGET	DNASE1L3	-0.992378	0.0239801
TARGET	RBM47	-0.618316	0.0121199
TARGET	TOPBP1	0.355382	0.0141048
TARGET	TCF23	1.1528	0.0195264
TARGET	DNAJC5G	1.13479	0.0371612
TARGET	PLB1	-0.544501	0.013906
TARGET	TGM4	-1.39535	0.0189659
TARGET	SLC6A20	-1.69296	0.000480872
TARGET	CCR1	-0.801264	0.0123502
TARGET	TPRA1	0.265486	0.0431846
TARGET	YEATS2	0.271093	0.0287161
TARGET	POLR2H	0.356045	0.0147449
TARGET	KLF15	0.908471	0.0351158
TARGET	CFAP100	1.17807	0.00565089
TARGET	RPN1	0.424109	0.00176498
TARGET	HEYL	-0.585131	0.0395079
TARGET	RFC4	0.321842	0.0451479
TARGET	GNL3	0.287368	0.0327979
TARGET	ARHGEF3	-0.439855	0.0279699
TARGET	OTOP1	-2.03662	0.0157353
TARGET	MFSD8	-0.346163	0.0176353
TARGET	PRSS12	-1.61883	0.00169658
TARGET	NDST3	-1.70872	0.000506862
TARGET	GUCY1A1	-1.13912	0.000501876
TARGET	TMEM144	-0.49988	0.0213297
TARGET	GASK1B	-0.996706	0.000160638
TARGET	NPY1R	-1.34478	0.0378484
TARGET	ARFIP1	-0.29277	0.0265273
TARGET	HHIP	-1.07107	0.00786878
TARGET	TMEM184C	-0.309333	0.0360145
TARGET	MOCS2	-0.291436	0.0273484
TARGET	RNF180	-1.05629	0.00178763
TARGET	F2RL2	-0.962671	0.0426088
TARGET	SCGB3A2	1.79424	0.00387284
TARGET	HTR4	1.52936	0.0105892
TARGET	GPX8	-0.344044	0.0488399
TARGET	ERAP2	-0.91338	0.0357702
TARGET	UBLCP1	-0.294503	0.0309738
TARGET	FABP7	-1.64041	0.0278682
TARGET	CALHM4	1.74306	0.0194375
TARGET	PI16	1.47285	0.00405102
TARGET	RELL2	-0.550364	0.0169132
TARGET	ZNF12	-0.308745	0.0403356
TARGET	MIOS	-0.248681	0.0458886
TARGET	SUN3	-1.00937	0.0442519
TARGET	RAD21	0.399544	0.0313604
TARGET	PHKG1	0.54623	0.0413245
TARGET	CSMD3	-1.30311	0.0294693
TARGET	SPAG11B	1.96849	0.0223336
TARGET	SLC7A13	1.71575	0.0176717
TARGET	FMC1	0.409362	0.0243785
TARGET	OSR2	0.854935	0.00573142
TARGET	RPP25L	0.565252	0.00182044
TARGET	FAM219A	0.409802	0.0190881
TARGET	CCDC171	0.5967	0.0204151
TARGET	UBAP1	0.37845	0.00606125
TARGET	NFIL3	0.639964	0.00109067
TARGET	LETM2	0.5685	0.014527
TARGET	ZMAT4	-1.16815	0.0194957
TARGET	ALDH1A1	-1.20766	0.000805089
TARGET	FBP1	0.940711	0.00107519
TARGET	CYBB	-0.914686	0.00459057
TARGET	NCF1C	-0.762983	0.039693
TARGET	ZNF367	0.574977	0.00928596
TARGET	STOML2	0.426362	0.0108506
TARGET	TSHR	-1.25111	0.0145956
TARGET	PHYHIPL	-1.07511	0.0427012
TARGET	CRYL1	-0.39317	0.0462409
TARGET	MAGEC3	-2.10754	0.0102536
TARGET	EML5	1.15721	0.00846911
TARGET	RPUSD4	0.3206	0.0320092
TARGET	SSX5	-1.87853	0.0338326
TARGET	DRGX	1.37272	0.0326482
TARGET	COMTD1	0.572336	0.00530544
TARGET	TMEM52B	-0.943004	0.0154085
TARGET	PMPCA	0.337359	0.022447
TARGET	HPRT1	0.388496	0.0201849
TARGET	ZMYND19	0.38909	0.00864252
TARGET	DDX21	0.394769	0.0134012
TARGET	BMS1	0.279442	0.0378384
TARGET	ARHGEF40	-0.389629	0.0476258
TARGET	PPP1R36	-0.78528	0.0151467
TARGET	CYP2C19	2.33453	0.0274921
TARGET	LARGE2	-1.33905	0.0119353
TARGET	SERPINA12	1.13602	0.0429475
TARGET	KCNC2	-1.40849	0.0326393
TARGET	ADAMTS15	-0.961144	0.00952749
TARGET	SPINT1	-0.761676	0.0130353
TARGET	DPCD	0.492761	0.016856
TARGET	SENP8	-0.385372	0.0207541
TARGET	NOLC1	0.406065	0.00463667
TARGET	TBATA	1.01785	0.0455303
TARGET	PCBD1	0.523308	0.0124169
TARGET	ARIH1	-0.25035	0.0408832
TARGET	MYRFL	-1.40935	0.0169857
TARGET	PLEKHF1	-0.591757	0.02308
TARGET	ANAPC16	0.303097	0.0209649
TARGET	NUDT13	0.555477	0.00338968
TARGET	RAG1	-0.568982	0.0198169
TARGET	SERPINB7	-1.55121	0.0280011
TARGET	IDH3A	-0.242265	0.0487773
TARGET	CRABP1	-1.77065	0.0259852
TARGET	PLD4	-1.03734	0.0014001
TARGET	CDYL2	0.683336	0.00727889
TARGET	TMEM130	-1.57858	0.0026935
TARGET	MAPK7	-0.723022	0.00767675
TARGET	MCM7	0.369733	0.0175409
TARGET	CCDC68	-0.987551	0.00406531
TARGET	CLEC4E	-1.17432	0.00622573
TARGET	NDEL1	-0.52704	0.0136694
TARGET	MMP10	1.08744	0.019605
TARGET	BEX3	0.730907	0.000861579
TARGET	HTR3A	2.09681	0.00143818
TARGET	RBPMS2	-0.74774	0.0170638
TARGET	MRPL16	0.294441	0.0377606
TARGET	MS4A7	-0.68395	0.0234543
TARGET	MS4A8	-1.66004	0.00514365
TARGET	PDIA3	0.323958	0.0392123
TARGET	TERB2	2.77613	0.000101975
TARGET	TTC16	-1.00183	0.0137245
TARGET	SAMD14	-0.471728	0.0409383
TARGET	ANKRD40CL	1.40953	0.0158232
TARGET	SNX20	-0.668607	0.0306276
TARGET	POP5	0.407959	0.0433414
TARGET	MYO5B	-1.29745	0.0034026
TARGET	TRIM68	-0.316559	0.0106096
TARGET	OR51Q1	-2.47263	0.0138512
TARGET	SMG8	-0.280907	0.0400486
TARGET	CDT1	0.546644	0.00867954
TARGET	SERTAD3	-0.393076	0.00790216
TARGET	LAIR1	-0.659258	0.0184163
TARGET	LAIR2	-1.05437	0.0422965
TARGET	ZNF283	-0.334923	0.0449768
TARGET	SPINT2	-1.24765	0.00054038
TARGET	PSCA	-0.881666	0.0301784
TARGET	MFSD3	0.481523	0.0181333
TARGET	RILP	-0.488616	0.0216391
TARGET	C19orf48	0.465833	0.0138324
TARGET	KLK5	-2.27944	0.00987901
TARGET	KLK11	-1.55687	0.0314706
TARGET	CD320	0.665982	0.00186326
TARGET	NDUFV1	0.382414	0.004733
TARGET	PRDX2	0.843295	0.00626836
TARGET	SRP68	0.252233	0.0127093
TARGET	TMC8	-0.541848	0.044522
TARGET	KRT10-AS1	0.474257	0.0292821
TARGET	RAB26	0.730161	0.0122923
TARGET	MLST8	0.472315	0.00394097
TARGET	E4F1	0.489789	0.000217095
TARGET	ZNF597	-0.670022	0.0179889
TARGET	PLAAT5	-0.967039	0.0276113
TARGET	TRANK1	-0.526558	0.0110055
TARGET	SAC3D1	0.531046	0.0116202
TARGET	PNOC	-1.12867	0.0358538
TARGET	ANKS3	0.361578	0.0176353
TARGET	OR2B2	1.23596	0.0441135
TARGET	THAP9	-0.322606	0.0494751
TARGET	OR2C1	-1.27152	0.00767602
TARGET	DDIT4	0.686372	0.0164049
TARGET	GLYCTK	0.3723	0.0486406
TARGET	KIF5C	-0.73743	0.0212694
TARGET	CX3CR1	-0.995676	0.0183984
TARGET	MFSD2A	0.712128	0.00660112
TARGET	FEN1	0.454458	0.00563363
TARGET	GBX2	-1.71539	0.000583384
TARGET	FNTA	0.303304	0.0169989
TARGET	MYL1	1.40691	0.0298285
TARGET	GDNF	1.16416	0.0345753
TARGET	UGT3A2	-1.4926	0.00179666
TARGET	PKIG	0.33605	0.0244949
TARGET	CXXC4	-0.870352	0.0295368
TARGET	NSG1	-1.15917	0.0149197
TARGET	HTR1E	1.48786	0.0115827
TARGET	FSTL5	-1.76341	0.00303064
TARGET	ATOH8	-0.874203	0.0117056
TARGET	PLA2G4F	1.81116	0.00131692
TARGET	SLC35G2	0.790104	0.000915175
TARGET	LGALS9	-0.584538	0.0351449
TARGET	CPLX1	-0.837436	0.0106136
TARGET	NTSR2	1.61007	0.0299553
TARGET	UQCRFS1	-0.645666	0.00638211
TARGET	SLC49A3	-0.531091	0.0281831
TARGET	COL4A3	0.867794	0.0335164
TARGET	KLK7	-2.53824	0.00386058
TARGET	SLC25A6	0.692307	0.00144517
TARGET	PARM1	-1.02394	0.00495998
TARGET	ODAD2	0.874076	0.0129787
TARGET	CCDC126	-0.518486	0.00202084
TARGET	RSPO1	-1.39368	0.0124887
TARGET	SLC50A1	0.447745	0.00154648
TARGET	RNASE2	-1.23932	0.00685739
TARGET	SCN9A	-1.01832	0.00938127
TARGET	CD52	-0.959768	0.0165792
TARGET	GPR183	0.776675	0.0247672
TARGET	VPREB1	1.83594	0.0460742
TARGET	GKN1	1.354	0.0207695
TARGET	HIC2	-0.369331	0.0228404
TARGET	LRRC45	0.432026	0.010178
TARGET	CENPX	0.517836	0.0101766
TARGET	ASPSCR1	0.582044	0.00189565
TARGET	CNBP	0.323836	0.00366556
TARGET	MT1E	0.666308	0.0436229
TARGET	RAC3	0.722595	0.0326423
TARGET	NRG4	-1.20936	0.000918304
TARGET	NLGN1	-1.74468	0.00377996
TARGET	MUC17	1.39893	0.00576287
TARGET	WNT10B	0.770836	0.0417449
TARGET	REPS2	-0.915391	0.000664177
TARGET	ITGAM	-0.582995	0.046357
TARGET	IFFO2	0.571506	0.000361461
TARGET	CHD3	-0.482178	0.0310116
TARGET	CNTROB	-0.739295	0.00122166
TARGET	TRAPPC1	-1.05015	0.00032365
TARGET	TMEM192	-0.432137	0.0297247
TARGET	LOC728554	0.640344	0.0258043
TARGET	SERPINA6	1.93773	0.000848589
TARGET	SLC16A5	-0.725304	0.0050134
TARGET	ADPRM	-0.526018	0.020193
TARGET	STX8	-0.685166	0.00635702
TARGET	FOS	1.36765	0.000601591
TARGET	CST1	-2.35648	0.00767702
TARGET	LRRN2	-0.955188	0.0394551
TARGET	TMEM182	-0.45941	0.0278502
TARGET	KRT8	-0.921591	0.0306958
TARGET	KRT78	-1.20506	0.00709464
TARGET	SPATA24	0.440476	0.0164168
TARGET	MZB1	-1.88779	0.000699394
TARGET	LONRF2	-1.05497	0.0433903
TARGET	KRT83	2.09475	0.00516348
TARGET	TMC7	0.755254	0.000745918
TARGET	CDH2	0.602806	0.0411028
TARGET	SIX2	-0.635363	0.0469859
TARGET	STAT2	-0.351749	0.0177543
TARGET	ARMC10	0.227768	0.0338061
TARGET	TRABD	0.370247	0.0253899
TARGET	SYT9	-1.5431	0.017422
TARGET	RBMXL2	1.18058	0.0235754
TARGET	GPR37	1.27666	0.0107281
TARGET	AKAP13	0.405044	0.0264753
TARGET	CDCA4	0.348442	0.0321705
TARGET	CHCHD7	-0.410979	0.0154248
TARGET	FSHR	-1.80508	0.00588289
TARGET	RPS9	0.326234	0.0375319
TARGET	DCDC1	1.05793	0.0456425
TARGET	FPR1	-0.806059	0.0276871
TARGET	KYAT1	0.565345	0.00304104
TARGET	INSR	0.401979	0.0261319
TARGET	GIMAP8	-0.590325	0.0216451
TARGET	ATP6V0E2	0.738165	0.00512522
TARGET	TRIM8	0.383699	0.0470885
TARGET	KCNK3	-1.47347	0.00208188
TARGET	CLCN5	-0.67297	0.00367573
TARGET	KRT9	1.43375	0.0327418
TARGET	XAGE5	-3.63432	0.00224372
TARGET	DLK2	-0.901676	0.00280843
TARGET	ZNF318	-0.588957	0.00246138
TARGET	HOPX	-0.577906	0.0483683
TARGET	RXFP1	0.991167	0.0152344
TARGET	MAP6	-1.36594	0.000548922
TARGET	FGB	1.79026	0.0219229
TARGET	NMUR1	-0.76553	0.0494058
TARGET	SLC25A33	0.308865	0.0468606
TARGET	ENC1	-0.550176	0.0401721
TARGET	SPSB1	0.552988	0.0424778
TARGET	P2RY6	-0.689373	0.0392181
TARGET	GPR82	-0.97713	0.00160998
TARGET	GPR34	-0.703432	0.0194026
TARGET	CAMTA1	0.261213	0.0377941
TARGET	PAH	1.11403	0.0307271
TARGET	SYCE1	-1.58246	0.017461
TARGET	RASGRP4	-0.615411	0.0265124
TARGET	NHLH1	-0.68004	0.0412881
TARGET	CTPS1	0.430055	0.0146713
TARGET	KNDC1	-2.03331	0.000924608
TARGET	ANGPTL7	1.32468	0.00480608
TARGET	EXOSC10	0.204616	0.0478479
TARGET	RPS21	0.666966	0.00624233
TARGET	C3AR1	-0.61629	0.02263
TARGET	PRNP	-0.320414	0.0421513
TARGET	KLF17	1.26746	0.00564486
TARGET	TLN2	-0.534521	0.00778929
TARGET	LGALS9C	-1.1304	0.0116141
TARGET	TVP23B	-0.732895	0.00412538
TARGET	SCG2	-1.09137	0.0439127
TARGET	ATPAF2	-0.524227	0.0289736
TARGET	CYP4F22	-0.914348	0.0302941
TARGET	PPIH	0.415632	0.0146389
TARGET	JMJD1C	0.337242	0.0318596
TARGET	MOB3A	-0.342909	0.0158508
TARGET	NME6	0.316935	0.0231645
TARGET	CD8B	-1.84956	0.00043212
TARGET	CXCR6	-0.988653	0.0170171
TARGET	AZU1	0.787871	0.0421049
TARGET	CLEC7A	-0.655638	0.0109713
TARGET	NEGR1	-1.19574	0.0117817
TARGET	BPGM	0.379388	0.0357571
TARGET	POP7	0.323089	0.0164798
TARGET	GTPBP2	-0.479071	0.0229145
TARGET	SNTG2	-1.21368	0.0396186
TARGET	RASGRP1	-0.738308	0.0151741
TARGET	KLHL6	-0.694017	0.00540158
TARGET	CHCHD1	0.318946	0.0381406
TARGET	RAD9A	0.276999	0.0490955
TARGET	THEMIS	-1.0285	0.0220296
TARGET	LRRC20	0.580653	0.00384966
TARGET	PURG	-1.07951	0.0104438
TARGET	RAB37	-0.761002	0.0241389
TARGET	RPL38	0.423755	0.0465218
TARGET	SSH3	-0.351125	0.0206581
TARGET	CES2	-0.543584	0.00321141
TARGET	RNASEH2C	0.345466	0.0261367
TARGET	SLC22A13	0.884313	0.0430684
TARGET	PHF8	-0.476714	0.00641797
TARGET	TRMT112	0.34831	0.0491997
TARGET	RAPH1	0.656869	0.0138264
TARGET	MTX1	0.423437	0.0038744
TARGET	ADCY5	-1.27091	0.00107007
TARGET	C1QA	-0.852614	0.0180674
TARGET	PPP1R14B	0.382422	0.0226373
TARGET	ZNRD2	0.365238	0.0255387
TARGET	AGR3	-2.2979	0.0399941
TARGET	NABP1	-0.510396	0.017042
TARGET	SULT1B1	-1.21956	0.0100632
TARGET	UQCRH	0.564882	0.000912331
TARGET	ADGRG2	-1.24687	0.000180053
TARGET	WFIKKN2	-1.60627	0.000615774
TARGET	CD7	-0.848419	0.0413752
TARGET	CCDC13-AS1	0.892895	0.00926527
TARGET	ZNF791	0.44188	0.0128849
TARGET	SLCO4C1	-1.57387	0.00367634
TARGET	XXYLT1	0.261871	0.045125
TARGET	NRROS	-0.485798	0.041075
TARGET	FBXO45	0.247279	0.0471628
TARGET	MSRB3	-0.459185	0.0202193
TARGET	TRMT10C	0.266151	0.0429611
TARGET	ARL13A	0.931391	0.00318539
TARGET	ZNHIT2	0.455381	0.00694932
TARGET	SLC16A13	-0.574855	0.0114303
TARGET	KCNJ5-AS1	-0.653901	0.00190644
TARGET	MIR1-1HG	1.96927	0.0301905
TARGET	TRHR	1.68697	0.0184122
TARGET	SLC26A9	1.34797	0.000976546
TARGET	AKIRIN1	0.33713	0.0260266
TARGET	TRAM1L1	-0.822808	0.00825088
TARGET	CMKLR1	-0.836464	0.00167732
TARGET	UGT8	-1.46388	0.0153253
TARGET	RESF1	-0.490099	0.000478766
TARGET	RIN1	0.439859	0.0492783
TARGET	CD248	-0.743687	0.0239205
TARGET	PDZK1	-0.620851	0.0355794
TARGET	AMY1B	1.0739	0.0445361
TARGET	NDUFA11	0.438074	0.0144488
TARGET	CATSPERD	0.903679	0.034432
TARGET	GPR171	-0.958779	0.0289588
TARGET	SLC22A1	-1.13345	0.012321
TARGET	DES	2.00768	0.00249699
TARGET	CADM2	-1.24587	0.0222731
TARGET	CTDSP2	0.441703	0.0139623
TARGET	BANF1	0.309772	0.0248286
TARGET	TMEM9B	-0.238094	0.0499552
TARGET	NRIP3	-0.576974	0.0385288
TARGET	TBC1D10C	-0.742775	0.0107869
TARGET	CLCF1	0.586675	0.0308354
TARGET	UCP3	0.780227	0.00505099
TARGET	MRPL48	0.383936	0.00476895
TARGET	FOSL1	1.23055	0.0011953
TARGET	ERCC4	-0.29003	0.0349839
TARGET	SUGCT	-0.765593	0.00580646
TARGET	RPS6KB2	0.257316	0.031541
TARGET	CCDC197	1.70708	0.00677594
TARGET	AURKAIP1	0.352104	0.0452042
TARGET	EIF4E1B	-1.7271	0.0351677
TARGET	TOMM5	0.539779	0.00374035
TARGET	PRIMA1	-1.63863	0.0264367
TARGET	RUVBL1	0.416664	0.0170023
TARGET	CBLL2	1.4361	0.0280731
TARGET	GAPT	-1.3203	0.00119853
TARGET	UBE2O	0.303208	0.0125856
TARGET	DENND2C	0.567774	0.0243555
TARGET	SSNA1	0.344802	0.0262281
TARGET	FOXG1	-1.77263	0.00578432
TARGET	BNIP3	0.615313	0.02617
TARGET	ACBD7	-0.898111	0.0143292
TARGET	CDC26	0.305291	0.0344898
TARGET	CLK2	0.378752	0.00496918
TARGET	LOC100128398	0.550146	0.00936143
TARGET	MAP3K19	-1.3178	0.00777771
TARGET	LINC02914	-1.83256	0.0472335
TARGET	LINC02910	-0.846779	0.0184792
TARGET	PFN4	0.461574	0.0346282
TARGET	IRX5	0.702602	0.0159262
TARGET	SMCR8	-0.54441	0.0183642
TARGET	TMEM80	0.393144	0.00670151
TARGET	IFNW1	1.3418	0.0478541
TARGET	SLC38A9	-0.401351	0.00178694
TARGET	WDR73	0.543137	0.00280037
TARGET	DSCAML1	-0.995025	0.0239349
TARGET	PRDM16-DT	-1.09953	0.0301119
TARGET	B3GNT8	-0.694583	0.021418
TARGET	PUS1	0.408171	0.0174501
TARGET	KCNA3	-1.21525	0.00700766
TARGET	KCNA2	-2.19905	0.000936125
TARGET	C10orf71	2.18566	0.00643275
TARGET	SAMD9L	-0.890629	0.000494566
TARGET	MIEF2	-0.500877	0.0419382
TARGET	SLC25A22	0.451928	0.0194044
TARGET	LOC100288208	2.23775	0.0412338
TARGET	JUN	0.762792	0.00382128
TARGET	CSTF2T	0.294932	0.047112
TARGET	GBA	0.615698	0.00105324
TARGET	ACAD9	0.260819	0.0267353
TARGET	IL17RA	-0.632074	0.00544891
TARGET	CD163L1	-0.74044	0.0147546
TARGET	DNAJC28	-0.741859	0.00771022
TARGET	FXNP2	0.932741	0.0178799
TARGET	FAM87B	0.779384	0.0141963
TARGET	CHID1	0.323923	0.0308594
TARGET	LCN15	2.02335	0.00024164
TARGET	GPR150	-0.848887	0.0216612
TARGET	LRRC75B	-0.579943	0.0365239
TARGET	IMPDH2	0.407842	0.0153319
TARGET	BOLA1	0.53211	0.0273029
TARGET	AMER3	-1.1856	0.0471638
TARGET	ZNF543	0.347029	0.0234187
TARGET	LINC02907	2.73154	0.000494517
TARGET	TMPRSS9	0.893502	0.00559047
TARGET	CALML3	1.49632	0.0263275
TARGET	GDPD4	-1.06819	0.0166312
TARGET	RNF186	1.59958	0.0206616
TARGET	DPY19L3	-0.495346	0.0106881
TARGET	TUFM	0.352376	0.0447809
TARGET	CTC1	-0.63465	0.00186779
TARGET	LINC00324	-0.825797	0.00173302
TARGET	EXD1	0.933665	0.0367415
TARGET	AURKB	-0.752378	0.00753916
TARGET	C14orf39	-0.954189	0.0375511
TARGET	TMEM107	-0.576417	0.022506
TARGET	C9orf50	0.745814	0.0177104
TARGET	DPM3	0.779925	0.000219799
TARGET	CYC1	0.34977	0.0458916
TARGET	HES7	-1.09918	0.0206494
TARGET	GIMAP7	-0.828277	0.00567671
TARGET	FUCA1	-0.459659	0.0181987
TARGET	MAGED1	-0.563936	0.00245549
TARGET	LOC100128310	1.63562	0.029557
TARGET	HLA-DQB1	-0.785413	0.0245828
TARGET	ELMOD2	-0.393261	0.0189485
TARGET	KLHL28	0.311854	0.0423096
TARGET	ZBTB18	-0.573025	0.00775927
TARGET	SLC17A8	-1.33749	0.0326736
TARGET	LSMEM2	1.20121	0.00344853
TARGET	PCED1B	-0.649059	0.0212485
TARGET	SPEN-AS1	0.504129	0.0216939
TARGET	PIPOX	-0.88789	0.00712982
TARGET	MRGPRX3	-1.28185	0.0411431
TARGET	RNF227	-0.765828	0.00135173
TARGET	GOLGA8J	1.65637	0.0395196
TARGET	BBS10	-0.345053	0.0349959
TARGET	NKX2-6	-2.5167	0.00190932
TARGET	ANKRD18A	-1.9681	0.00556308
TARGET	EXOC3	0.322895	0.020112
TARGET	TDRD6	-0.628011	0.0139121
TARGET	LYNX1	0.819446	0.0219594
TARGET	RCC1	0.360233	0.0286178
TARGET	WFDC9	1.86879	0.0362986
TARGET	MYLPF	1.03062	0.00177658
TARGET	ZNF816	-0.374898	0.00912265
TARGET	PNPLA1	0.812331	0.0359995
TARGET	FZD2	-0.852526	0.00896227
TARGET	RNF182	0.765437	0.0352776
TARGET	H2BC4	-0.686802	0.0187869
TARGET	MB21D2	0.623752	0.000701015
TARGET	TMEM64	-0.506327	0.0309827
TARGET	OR51E1	-0.735264	0.0464747
TARGET	PPA1	0.430956	0.0173297
TARGET	OR52B1P	1.63987	0.0389737
TARGET	OR56A1	1.9552	0.0279289
TARGET	BBS12	-0.409947	0.0305142
TARGET	F2R	-0.800705	0.000933124
TARGET	CCL13	1.06765	0.0384053
TARGET	DDX60L	-0.65125	0.00256974
TARGET	AATK	-0.446238	0.0470351
TARGET	ZNF467	-0.63046	0.0163029
TARGET	TMEM45A	0.506661	0.0296785
TARGET	ZNF875	-0.28756	0.0236757
TARGET	TMEM252	1.59116	0.0135949
TARGET	COA4	0.414177	0.0162229
TARGET	OR6B2	1.97135	0.0201136
TARGET	FAM181B	-1.17848	0.0164382
TARGET	ZNF716	-1.48019	0.0144325
TARGET	TSEN54	0.2956	0.0460769
TARGET	MRPS16	0.433896	0.00334236
TARGET	PLCXD1	0.661416	0.00225309
TARGET	TSHZ2	-0.831143	0.0350491
TARGET	NCF1B	-0.963917	0.00770671
TARGET	XKRX	1.08108	0.0169007
TARGET	MFSD5	-0.253484	0.047095
TARGET	CSGALNACT2P1	0.982944	0.00997881
TARGET	CSF1R	-0.732105	0.0251588
TARGET	VCX	-2.76333	0.000571172
TARGET	RGS6	-1.31419	0.00694912
TARGET	HOXB4	0.544252	0.0403294
TARGET	OR4F15	2.48793	0.036525
TARGET	LCK	-0.979597	0.00907319
TARGET	RPL35A	0.357616	0.048104
TARGET	OTOP3	-2.32758	0.00155027
TARGET	NAA38	-1.06745	0.000592097
TARGET	ABAT	-0.887722	0.0011971
TARGET	SLC25A10	0.491416	0.0443545
TARGET	AFMID	0.526308	0.0016573
TARGET	CSMD1	-1.12237	0.0395036
TARGET	CALHM3	1.13555	0.0111742
TARGET	CALN1	-1.2557	0.0294593
TARGET	GABRR3	-1.94374	0.00105902
TARGET	C2CD4C	-1.14299	0.0164768
TARGET	RUVBL2	0.411488	0.0137524
TARGET	LINC01547	0.537562	0.0291832
TARGET	CCDC60	-1.09405	0.0167399
TARGET	TMEM121B	-1.1582	0.000351397
TARGET	EPHA10	-1.28072	0.0103044
TARGET	OVCH2	-1.03781	0.0453285
TARGET	RIPK4	1.89801	0.00293795
TARGET	TFDP3	1.53645	0.00247138
TARGET	TENT5C	0.704201	0.0463244
TARGET	PSMG1	0.462304	0.0101715
TARGET	KLRC4	-2.18292	0.00673597
[truncated: 1,254 more rows]

## Sheet: Figure2C
Dataset	Patient_barcode	Overall survival	Overall survival_time	Group
TARGET	TARGET.40.0A4HXS.01	Alive	2948	SNRNP70 low
TARGET	TARGET.40.PAKFVX.01	Alive	922	SNRNP70 high
TARGET	TARGET.40.PASUUH.01	Alive	1625	SNRNP70 high
TARGET	TARGET.40.PANZZJ.01	Alive	1538	SNRNP70 low
TARGET	TARGET.40.0A4I65.01	Alive	2895	SNRNP70 low
TARGET	TARGET.40.PATPBS.01	Alive	1468	SNRNP70 low
TARGET	TARGET.40.PATMPU.01	Dead	1579	SNRNP70 high
TARGET	TARGET.40.PAUBIT.01	Alive	1029	SNRNP70 low
TARGET	TARGET.40.PAVCLP.01	Alive	511	SNRNP70 high
TARGET	TARGET.40.PALKGN.01	Alive	2122	SNRNP70 high
TARGET	TARGET.40.PANGRW.01	Alive	3378	SNRNP70 low
TARGET	TARGET.40.PANSEN.01	Alive	2256	SNRNP70 low
TARGET	TARGET.40.0A4I8U.01	Alive	983	SNRNP70 low
TARGET	TARGET.40.PAUTWB.01	Alive	687	SNRNP70 high
TARGET	TARGET.40.PALKDP.01	Alive	3282	SNRNP70 low
TARGET	TARGET.40.PAVALD.01	Alive	551	SNRNP70 low
TARGET	TARGET.40.PASNZV.01	Alive	1747	SNRNP70 low
TARGET	TARGET.40.0A4I5B.01	Alive	619	SNRNP70 high
TARGET	TARGET.40.PAMTCM.01	Alive	3002	SNRNP70 low
TARGET	TARGET.40.PANVJJ.01	Alive	3095	SNRNP70 low
TARGET	TARGET.40.0A4HMC.01	Alive	377	SNRNP70 high
TARGET	TARGET.40.PASEFS.01	Alive	2112	SNRNP70 high
TARGET	TARGET.40.PAPKWD.01	Dead	422	SNRNP70 high
TARGET	TARGET.40.PALFYN.01	Dead	1003	SNRNP70 low
TARGET	TARGET.40.PAMJXS.01	Alive	3862	SNRNP70 low
TARGET	TARGET.40.PANXSC.01	Alive	1217	SNRNP70 high
TARGET	TARGET.40.PALZGU.01	Dead	2882	SNRNP70 high
TARGET	TARGET.40.PARKAF.01	Dead	1061	SNRNP70 low
TARGET	TARGET.40.PANGPE.01	Alive	3378	SNRNP70 low
TARGET	TARGET.40.PAKXLD.01	Alive	2462	SNRNP70 low
TARGET	TARGET.40.PAMHYN.01	Alive	3900	SNRNP70 low
TARGET	TARGET.40.PAKZZK.01	Dead	1515	SNRNP70 high
TARGET	TARGET.40.PARFTG.01	Dead	653	SNRNP70 high
TARGET	TARGET.40.PATEEM.01	Alive	1451	SNRNP70 high
TARGET	TARGET.40.PAVECB.01	Alive	476	SNRNP70 low
TARGET	TARGET.40.0A4I3S.01	Alive	1844	SNRNP70 high
TARGET	TARGET.40.PAPIJR.01	Alive	1719	SNRNP70 high
TARGET	TARGET.40.0A4I42.01	Dead	619	SNRNP70 high
TARGET	TARGET.40.PATKSS.01	Dead	758	SNRNP70 low
TARGET	TARGET.40.PAUYTT.01	Alive	579	SNRNP70 low
TARGET	TARGET.40.0A4I4O.01	Dead	627	SNRNP70 high
TARGET	TARGET.40.PATAWV.01	Alive	1702	SNRNP70 low
TARGET	TARGET.40.PAVDTY.01	Alive	369	SNRNP70 low
TARGET	TARGET.40.PATMIF.01	Alive	1580	SNRNP70 high
TARGET	TARGET.40.PAUTYB.01	Dead	537	SNRNP70 high
TARGET	TARGET.40.0A4I4M.01	Alive	708	SNRNP70 low
TARGET	TARGET.40.PAUUML.01	Alive	672	SNRNP70 high
TARGET	TARGET.40.0A4HX8.01	Alive	1750	SNRNP70 low
TARGET	TARGET.40.0A4HLD.01	Alive	3946	SNRNP70 high
TARGET	TARGET.40.PAKUZU.01	Alive	0	SNRNP70 low
TARGET	TARGET.40.PAPNVD.01	Dead	922	SNRNP70 high
TARGET	TARGET.40.0A4I9K.01	Alive	2257	SNRNP70 low
TARGET	TARGET.40.0A4I0W.01	Alive	683	SNRNP70 low
TARGET	TARGET.40.PASRNE.01	Alive	1707	SNRNP70 high
TARGET	TARGET.40.PARGTM.01	Alive	2610	SNRNP70 low
TARGET	TARGET.40.PAMHLF.01	Alive	1913	SNRNP70 low
TARGET	TARGET.40.0A4I6O.01	Dead	1906	SNRNP70 low
TARGET	TARGET.40.PASKZZ.01	Alive	542	SNRNP70 low
TARGET	TARGET.40.PASYUK.01	Alive	1870	SNRNP70 high
TARGET	TARGET.40.PASFCV.01	Alive	2062	SNRNP70 low
TARGET	TARGET.40.PAPWWC.01	Alive	2520	SNRNP70 low
TARGET	TARGET.40.PAPXGT.01	Alive	2526	SNRNP70 high
TARGET	TARGET.40.PALECC.01	Dead	754	SNRNP70 low
TARGET	TARGET.40.PASEBY.01	Alive	2049	SNRNP70 high
TARGET	TARGET.40.PALWWX.01	Alive	2163	SNRNP70 high
TARGET	TARGET.40.PARBGW.01	Alive	286	SNRNP70 low
TARGET	TARGET.40.PANPUM.01	Dead	295	SNRNP70 high
TARGET	TARGET.40.PANZHX.01	Alive	1323	SNRNP70 high
TARGET	TARGET.40.PANMIG.01	Dead	776	SNRNP70 low
TARGET	TARGET.40.PAMLKS.01	Dead	180	SNRNP70 high
TARGET	TARGET.40.PASSLM.01	Alive	1865	SNRNP70 high
TARGET	TARGET.40.0A4HY5.01	Dead	290	SNRNP70 high
TARGET	TARGET.40.0A4I48.01	Alive	1616	SNRNP70 low
TARGET	TARGET.40.PARJXU.01	Dead	1631	SNRNP70 low
TARGET	TARGET.40.PALHRL.01	Alive	4374	SNRNP70 high
TARGET	TARGET.40.PATMXR.01	Dead	386	SNRNP70 high
TARGET	TARGET.40.PATUXZ.01	Dead	510	SNRNP70 high
TARGET	TARGET.40.PAMEKS.01	Dead	857	SNRNP70 low
TARGET	TARGET.40.PAMRHD.01	Dead	74	SNRNP70 high
TARGET	TARGET.40.PATJVI.01	Alive	1575	SNRNP70 high
TARGET	TARGET.40.PAUVUL.01	Dead	347	SNRNP70 high
TARGET	TARGET.40.PAMYYJ.01	Dead	271	SNRNP70 high
TARGET	TARGET.40.0A4I0Q.01	Dead	519	SNRNP70 low
TARGET	TARGET.40.PAUXPZ.01	Alive	606	SNRNP70 low
TARGET	TARGET.40.PARDAX.01	Dead	679	SNRNP70 high

## Sheet: Figure2D
Dataset	Gene	Group	Gene expression
SRP193919	SNRNP70	OS	4.93843
SRP193919	SNRNP70	OS	5.73107
SRP193919	SNRNP70	OS	7.03966
SRP193919	SNRNP70	OS	5.72126
SRP193919	SNRNP70	OS	6.02982
SRP193919	SNRNP70	OS	5.86885
SRP193919	SNRNP70	OS	5.66554
SRP193919	SNRNP70	OS	5.39036
SRP193919	SNRNP70	OS	5.26956
SRP193919	SNRNP70	OS	5.92049
SRP193919	SNRNP70	OS	5.51875
SRP193919	SNRNP70	OS	4.06753
SRP193919	SNRNP70	OS	5.8348
SRP193919	SNRNP70	OS	5.63286
SRP193919	SNRNP70	Adjacent	5.15476
SRP193919	SNRNP70	Adjacent	4.68541
SRP193919	SNRNP70	OS	6.03131
SRP193919	SNRNP70	OS	5.98073
SRP193919	SNRNP70	Adjacent	4.52518
SRP193919	SNRNP70	Adjacent	4.84997

## Sheet: Figure2E
Dataset	Gene	Group	Gene expression
GSE42352	SNRNP70	OS	3.22377
GSE42352	SNRNP70	OS	3.16071
GSE42352	SNRNP70	OS	3.19385
GSE42352	SNRNP70	OS	3.229
GSE42352	SNRNP70	OS	3.17802
GSE42352	SNRNP70	OS	3.21885
GSE42352	SNRNP70	OS	3.21
GSE42352	SNRNP70	OS	3.21054
GSE42352	SNRNP70	OS	3.17353
GSE42352	SNRNP70	OS	3.24608
GSE42352	SNRNP70	OS	3.21701
GSE42352	SNRNP70	OS	3.20454
GSE42352	SNRNP70	OS	3.18981
GSE42352	SNRNP70	OS	3.24244
GSE42352	SNRNP70	OS	3.24536
GSE42352	SNRNP70	OS	3.20778
GSE42352	SNRNP70	OS	3.19927
GSE42352	SNRNP70	OS	3.21904
GSE42352	SNRNP70	OS	3.27606
GSE42352	SNRNP70	OS	3.19716
GSE42352	SNRNP70	OS	3.22631
GSE42352	SNRNP70	OS	3.21722
GSE42352	SNRNP70	OS	3.27312
GSE42352	SNRNP70	OS	3.23968
GSE42352	SNRNP70	OS	3.25329
GSE42352	SNRNP70	OS	3.22902
GSE42352	SNRNP70	OS	3.21658
GSE42352	SNRNP70	OS	3.19004
GSE42352	SNRNP70	OS	3.23276
GSE42352	SNRNP70	OS	3.22826
GSE42352	SNRNP70	OS	3.18583
GSE42352	SNRNP70	OS	3.23414
GSE42352	SNRNP70	OS	3.20488
GSE42352	SNRNP70	OS	3.20127
GSE42352	SNRNP70	OS	3.23869
GSE42352	SNRNP70	OS	3.21968
GSE42352	SNRNP70	OS	3.27144
GSE42352	SNRNP70	OS	3.22477
GSE42352	SNRNP70	OS	3.1971
GSE42352	SNRNP70	OS	3.17181
GSE42352	SNRNP70	OS	3.29085
GSE42352	SNRNP70	OS	3.19438
GSE42352	SNRNP70	OS	3.27359
GSE42352	SNRNP70	OS	3.21921
GSE42352	SNRNP70	OS	3.21577
GSE42352	SNRNP70	OS	3.2863
GSE42352	SNRNP70	OS	3.22593
GSE42352	SNRNP70	OS	3.22762
GSE42352	SNRNP70	OS	3.21392
GSE42352	SNRNP70	OS	3.18009
GSE42352	SNRNP70	OS	3.29222
GSE42352	SNRNP70	OS	3.25085
GSE42352	SNRNP70	OS	3.23426
GSE42352	SNRNP70	OS	3.24108
GSE42352	SNRNP70	OS	3.22632
GSE42352	SNRNP70	OS	3.2807
GSE42352	SNRNP70	OS	3.2581
GSE42352	SNRNP70	OS	3.24879
GSE42352	SNRNP70	OS	3.26463
GSE42352	SNRNP70	OS	3.22125
GSE42352	SNRNP70	OS	3.22966
GSE42352	SNRNP70	OS	3.24554
GSE42352	SNRNP70	OS	3.27778
GSE42352	SNRNP70	OS	3.27154
GSE42352	SNRNP70	OS	3.26822
GSE42352	SNRNP70	OS	3.23339
GSE42352	SNRNP70	OS	3.22291
GSE42352	SNRNP70	OS	3.26636
GSE42352	SNRNP70	OS	3.2861
GSE42352	SNRNP70	OS	3.2713
GSE42352	SNRNP70	OS	3.245
GSE42352	SNRNP70	OS	3.40002
GSE42352	SNRNP70	OS	3.18101
GSE42352	SNRNP70	OS	3.24923
GSE42352	SNRNP70	OS	3.28515
GSE42352	SNRNP70	OS	3.2953
GSE42352	SNRNP70	OS	3.19481
GSE42352	SNRNP70	OS	3.21438
GSE42352	SNRNP70	OS	3.21202
GSE42352	SNRNP70	OS	3.22721
GSE42352	SNRNP70	OS	3.28535
GSE42352	SNRNP70	OS	3.23093
GSE42352	SNRNP70	OS	3.24125
GSE42352	SNRNP70	OS	3.18346
GSE42352	SNRNP70	Normal	3.1843
GSE42352	SNRNP70	Normal	3.16603
GSE42352	SNRNP70	Normal	3.17737

[truncated: 73 more sheets: Figure2G, Figure2H, Figure2I, Figure2J, Figure3C, Figure3D, Figure3E, Figure3F, Fig3J, Figure3L, Figure3N, Figure4B, Figure4C, Figure4E, Figure4G, Figure4I, Figure4K, Figure4M, Figure4N, Figure4P …]
